# Supplementary material for: Developing genome typing strategies for the emerging zoonotic pathogen Streptococcus parasuis
Source: J Clin Microbiol. 2025 Oct 21;63(11):e00741-25. doi: 10.1128/jcm.00741-25 (PMC12607890; doi:10.1128/jcm.00741-25)
Supplement: Table S1 — The information of S. parasuis genomes used in the study. [file jcm.00741-25-s0004.xlsx]

## Sheet: sheet1
Supplemental Table 1. The information of S. parasuis genomes used in the study.
Genome	Lineage	MCG group	Sequence Type	CCs	SCs	Year	Country	Host	Accession No of Genome	Accession No of cps locus	ANI with S.parasuis SUT-286
F-28-1-TS-01-SS-C1	2	1	20	CC26	SC32	2016-2017	Myanmar	Pig	PRJNA1012585		95.19
F-16-3-DR-01-SS-C1	2	1	26	CC26	SC32	2016-2017	Myanmar	Environmental	PRJNA1012585	PV394738	95.13
F-17-3-DR-01-SS-C1	2	1	26	CC26	SC32	2016-2017	Myanmar	Environmental	PRJNA1012585	PV258560	95.13
F-17-3-TS-06-SS-C2	2	1	26	CC26	SC32	2016-2017	Myanmar	Pig	PRJNA1012585		95.02
F-14-1-TS-01-SS-C1	2	1	29	CC26	SC32	2016-2017	Myanmar	Pig	PRJNA1012585	PV394751	95.33
F-28-1-TS-01-SS-C2	2	1	17		SC32	2016-2017	Myanmar	Pig	PRJNA1012585		95.26
F-28-1-TS-01-SS-C3	2	1	17		SC32	2016-2017	Myanmar	Pig	PRJNA1012585	PV394736	95.02
F-28-1-TS-03-SS-C1	2	1	17		SC32	2016-2017	Myanmar	Pig	PRJNA1012585		95.25
F-17-3-TS-02-SS-C3	2	1	18		SC32	2016-2017	Myanmar	Pig	PRJNA1012585	PV258584	95.13
SS121	2	1	32		SC32	2018-2019	Myanmar	Environmental	PRJNA1012585		95.08
SS134	2	1	11			2018-2019	Myanmar	Environmental	PRJNA1012585	PV394737	94.84
SS135	2	1	11			2018-2019	Myanmar	Environmental	PRJNA1012585		94.84
SS136	2	1	11			2018-2019	Myanmar	Environmental	PRJNA1012585		94.95
SS153	2	1	11			2018-2019	Myanmar	Environmental	PRJNA1012585		95.08
F-16-3-DR-01-SS-C4	2	1	12			2016-2017	Myanmar	Environmental	PRJNA1012585		95.02
F-17-3-DR-01-SS-C3	2	1	12			2016-2017	Myanmar	Environmental	PRJNA1012585	PV258540	94.89
BS26	2	2	1		SC1	2018	China	Patient	PRJNA694315		94.84
BS27	2	2	1		SC1	2018	China	Patient	PRJNA694315		94.95
NN1	2	2	2		SC1	2020	China	Patient	PRJNA724888		95.57
221006	2	2	3			2022	China	Patient	PRJNA1031949	PV258593	95.05
7500	2	2	4			2023	China	Patient	PRJNA983985		95.18
GDQY_24_0001SS	2	2	5			2024	China	Patient	SAMN47559540		95.02
4253	2	2	6			2019	Switzerland	Cow	PRJNA522436		94.82
F-05-3-TS-01-SS-C2	1	3	149			2016-2017	Myanmar	Pig	PRJNA1012585		96.13
F-05-3-TS-05-SS-C3	1	3	149			2016-2017	Myanmar	Pig	PRJNA1012585		95.93
F-05-3-TS-07-SS-C3	1	3	149			2016-2017	Myanmar	Pig	PRJNA1012585		95.77
F-05-3-TS-07-SS-C4	1	3	149			2016-2017	Myanmar	Pig	PRJNA1012585	PV258534	95.77
F-05-3-TS-07-SS-C5	1	3	149			2016-2017	Myanmar	Pig	PRJNA1012585		95.75
F-05-3-TS-09-SS-C2	1	3	149			2016-2017	Myanmar	Pig	PRJNA1012585		95.71
SS137	1	3	151			2018-2019	Myanmar	Pig	PRJNA1012585		95.18
SS138	1	3	151			2018-2019	Myanmar	Pig	PRJNA1012585		95.07
SS139	1	3	151			2018-2019	Myanmar	Pig	PRJNA1012585		95.05
SS140	1	3	151			2018-2019	Myanmar	Pig	PRJNA1012585		95.18
F-16-3-DR-01-SS-C3	2	4	40	CC44	SC44	2016-2017	Myanmar	Environmental	PRJNA1012585		95.03
F-16-3-DR-01-SS-C5	2	4	40	CC44	SC44	2016-2017	Myanmar	Environmental	PRJNA1012585		95.54
F-27-3-TS-03-SS-C5	2	4	44	CC44	SC44	2016-2017	Myanmar	Pig	PRJNA1012585	PV258582	95.57
F-28-1-TS-03-SS-C4	2	4	34	CC41	SC44	2016-2017	Myanmar	Pig	PRJNA1012585	PV258563	95.29
F-17-3-TS-04-SS-C2	2	4	35	CC41	SC44	2016-2017	Myanmar	Pig	PRJNA1012585	PV394745	95.05
F-27-3-DR-01-SS-C1	2	4	41	CC41	SC44	2016-2017	Myanmar	Environmental	PRJNA1012585	PV258556	95.05
A-09-9-BL-01-SS-C1	2	4	45	CC41	SC44	2016-2017	Myanmar	Pig	PRJNA1012585		95.28
F-15-1-TS-03-SS-C1	2	4	36	CC50	SC44	2016-2017	Myanmar	Pig	PRJNA1012585	PV258551	95.54
SS130	2	4	50	CC50	SC44	2018-2019	Myanmar	Pig	PRJNA1012585		95.56
SS158	2	4	50	CC50	SC44	2018-2019	Myanmar	Pig	PRJNA1012585		95.56
SS20	2	4	47	CC52	SC44	2021	China	Pig	PRJNA779853		95.81
SS17	2	4	52	CC52	SC44	2021	China	Pig	PRJNA779854		95.58
F-11-2-TS-09-SS-C1	2	4	31		SC44	2016-2017	Myanmar	Pig	PRJNA1012585		95.77
H35	2	4	38		SC44	2018	China	Pig	PRJNA737650	PV258594	94.84
A19	2	4	39		SC44	2023	China	Pig	SAMN47559537		95.3
A16	2	4	42		SC44	2023	China	Pig	SAMN47559536	PV258532	95.23
F-15-1-TS-03-SS-C3	2	4	43		SC44	2016-2017	Myanmar	Pig	PRJNA1012585		95.56
A-05-5-BL-01-SS-C1	2	4	49		SC44	2016-2017	Myanmar	Pig	PRJNA1012585	PV258572	95.44
SS119	2	4	51		SC44	2018-2019	Myanmar	Environmental	PRJNA1012585	PV394747	95.81
F-11-2-TS-10-SS-C3	2	4	55		SC44	2016-2017	Myanmar	Pig	PRJNA1012585		95.52
A15	2	4	48		SC48	2023	China	Pig	SAMN47559535	PV394727	95.57
A-05-5-BL-02-SS-C1	2	4	25			2016-2017	Myanmar	Pig	PRJNA1012585		95.58
SFJ45	2	4	60			2017	China	Pig	PRJNA859406	PV258592	95.3
SUT-380	2	5	117		SC117	2013	Japan	Pig	PRJDB10858		96.84
SUT319	2	5	118		SC117	2013	Japan	Pig	PRJDB2302		96.42
SUT-328	2	5	118		SC117	2013	Japan	Pig	PRJDB10858		96.69
F-09-3-TS-01-SS-C1	2	5	132		SC137	2016-2017	Myanmar	Pig	PRJNA1012585		95.68
F-05-1-TS-07-SS-C2	2	5	137		SC137	2016-2017	Myanmar	Pig	PRJNA1012585	PV258536	95.69
SS210	2	5	136		SC141	2018-2019	Myanmar	Pig	PRJNA1012585	PV394732	95.34
F-12-2-TS-06-SS-C5	2	5	141		SC141	2016-2017	Myanmar	Pig	PRJNA1012585		95.45
1230091	2	5	121			2010	Canada	Pig	PRJNA628943	PV258568	95.48
270_1B	2	5	126			2013	United Kingdom	Pig	PRJEB6250	PV258574	95.39
270_19C	2	5	127			2013	United Kingdom	Pig	PRJEB6250		95.23
270_11A	2	5	128			2013	United Kingdom	Pig	PRJEB6250	PV394735	95.25
SS206	2	5	129			2018-2019	Myanmar	Pig	PRJNA1012585		95.2
F-04-2-TS-05-SS-C3	2	5	130			2016-2017	Myanmar	Pig	PRJNA1012585		96.12
SUT-7	2	5	131			2012	Japan	Pig	PRJDB10858		95.37
F-12-2-TS-05-SS-C5	1	6	150			2016-2017	Myanmar	Pig	PRJNA1012585		95.66
F-12-2-TS-08-SS-C2	1	6	150			2016-2017	Myanmar	Pig	PRJNA1012585		95.79
F-12-2-TS-08-SS-C3	1	6	150			2016-2017	Myanmar	Pig	PRJNA1012585		95.67
F-12-2-TS-09-SS-C5	1	6	150			2016-2017	Myanmar	Pig	PRJNA1012585		95.67
SS128	2	7	44	CC44	SC44	2018-2019	Myanmar	Environmental	PRJNA1012585		95.56
F-09-1-TS-08-SS-C2	2	7	54	CC44	SC44	2016-2017	Myanmar	Pig	PRJNA1012585		95.26
F-02-1-TS-10-SS-C2	2	7	63	CC44	SC44	2016-2017	Myanmar	Pig	PRJNA1012585		95.4
F-07-3-DR-01-SS-C1	2	7	53		SC44	2016-2017	Myanmar	Environmental	PRJNA1012585		95.28
F-02-3-TS-05-SS-C5	2	7	56		SC44	2016-2017	Myanmar	Pig	PRJNA1012585	PV258561	95.75
SS126	2	7	61		SC44	2018-2019	Myanmar	Pig	PRJNA1012585		95.51
F-02-3-TS-05-SS-C4	2	7	62		SC44	2016-2017	Myanmar	Pig	PRJNA1012585		95.28
F-12-3-TS-10-SS-C3	2	7	65		SC44	2016-2017	Myanmar	Pig	PRJNA1012585	PV258562	95.23
F-02-3-TS-10-SS-C1	2	7	66		SC44	2016-2017	Myanmar	Pig	PRJNA1012585	PV258566	95.37
F-08-2-DR-01-SS-C2	2	7	68		SC44	2016-2017	Myanmar	Environmental	PRJNA1012585		95.33
F-12-3-TS-08-SS-C2	2	7	70		SC44	2016-2017	Myanmar	Pig	PRJNA1012585	PV258578	95.28
SS123	2	7	73		SC44	2018-2019	Myanmar	Pig	PRJNA1012585		94.91
SS159	2	7	73		SC44	2018-2019	Myanmar	Pig	PRJNA1012585	PV258573	94.91
F-07-2-TS-02-SS-C1	2	7	74		SC44	2016-2017	Myanmar	Pig	PRJNA1012585		95.46
F-07-2-TS-10-SS-C4	2	7	74		SC44	2016-2017	Myanmar	Pig	PRJNA1012585		95.04
SS151	2	7	77		SC44	2018-2019	Myanmar	Pig	PRJNA1012585	PV394748	95.07
SS133	2	7	80		SC44	2018-2019	Myanmar	Pig	PRJNA1012585		94.92
SS152	2	7	80		SC44	2018-2019	Myanmar	Pig	PRJNA1012585	PV258544	95.15
SS156	2	7	80		SC44	2018-2019	Myanmar	Pig	PRJNA1012585		94.94
F-09-1-TS-02-SS-C2	2	7	81		SC44	2016-2017	Myanmar	Pig	PRJNA1012585	PV258545	95.25
SS196	2	7	84		SC44	2018-2019	Myanmar	Pig	PRJNA1012585	PV258549	95.03
SS197	2	7	84		SC44	2018-2019	Myanmar	Pig	PRJNA1012585	PV258577	95
SS201	2	7	84		SC44	2018-2019	Myanmar	Pig	PRJNA1012585		95.01
F-08-2-TS-09-SS-C3	2	7	89		SC44	2016-2017	Myanmar	Pig	PRJNA1012585		95.29
SS207	2	7	64			2018-2019	Myanmar	Pig	PRJNA1012585	PV258552	95.07
A-09-3-DR-01-SS-C1	2	8	8	CC8		2016-2017	Myanmar	Environmental	PRJNA1012585	PV258581	94.85
CTOTU47381	2	8	23		SC23	2013	United States	Environmental	PRJNA850115	PV394753	95.32
CTOTU50838	2	8	24		SC23	2013	United States	Environmental	PRJNA850115		95.56
CTOTU49288	2	8	30	CC37		2013	United States	Environmental	PRJNA843551		95.05
CTOTU49920	2	8	37	CC37		2013	United States	Environmental	PRJNA850115		95.53
A-08-2-DR-C2-SS-C2	2	8	7			2016-2017	Myanmar	Environmental	PRJNA1012585	PV258588	95.25
A-09-6-LN-05-SS-C3	2	8	7			2016-2017	Myanmar	Pig	PRJNA1012585		94.85
F-04-3-DR-01-SS-C1	2	8	10			2016-2017	Myanmar	Environmental	PRJNA1012585	PV258546	95
CTOTU46798	2	8	14			2013	United States	Environmental	PRJNA850115	PV394728	95.13
CTOTU49555	2	8	15			2013	United States	Environmental	PRJNA850115	PV394731	95.01
CTOTU47218	2	8	16			2013	United States	Environmental	PRJNA850115	PV394729	95.05
CTOTU47118	2	8	19			2013	United States	Environmental	PRJNA843551		95.46
CTOTU49831	2	8	21			2013	United States	Environmental	PRJNA850115	PV394733	95.08
CTOTU49075	2	8	27			2013	United States	Environmental	PRJNA850115	PV394754	95.41
CTOTU48145	2	8	33			2013	United States	Environmental	PRJNA850115		95.15
CTOTU47941	2	8	46			2013	United States	Environmental	PRJNA843551	PV394730	95
10-36905	1	9	139	CC139	SC139	2010	United States	Unknown	PRJNA590796		97.67
TMW_SS088	1	9	148	CC139	SC139	2014	United Kingdom	Pig	PRJNA628943		97.67
1165977	1	9	133		SC139	2009	Canada	Pig	PRJNA628943		97.41
89-4109	1	9	144		SC139	1980s	Canada	Pig	PRJNA171433		97.57
F-11-2-TS-04-SS-C1	1	9	145		SC139	2016-2017	Myanmar	Pig	PRJNA1012585	PV394744	97.3
TMW_SS050	1	9	122			2014	United Kingdom	Pig	PRJNA628943	PV258558	97.38
SS-5819	1	9	124			2022	Switzerland	Pig	PRJNA1008982		97.17
DSM 29126	1	9	125			2024	United States	Unknown	PRJNA1115595		100
SUT-286	1	9	125			2013	Japan	Pig	PRJDB10858		100
SUT-503	1	9	134			2014	Japan	Pig	PRJDB10858		97.15
A63	1	9	135			2023	China	Pig	SAMN47559539		97.51
F-02-1-TS-03-SS-C2	1	9	138			2016-2017	Myanmar	Pig	PRJNA1012585		97.55
F-04-3-TS-08-SS-C5	1	9	138			2016-2017	Myanmar	Pig	PRJNA1012585		97.67
LSS17	1	9	140			2010	United Kingdom	Pig	PRJEB8392		97.53
AH0906	1	9	142			2009	China	Pig	PRJNA859406		97.44
21409_NLC25	1	9	143			2017	Netherlands	Pig	PRJNA1009400		97.68
A47	1	9	146			2023	China	Pig	SAMN47559538		97.28
86-5192	1	9	147			1980s	United States	Calf	PRJNA171426		97.35
A-04-3-DR-01-SS-C5	2	10	76	CC101	SC44	2016-2017	Myanmar	Environmental	PRJNA1012585	PV258585	95.15
A-05-5-CS-02-SS-C1	2	10	76	CC101	SC44	2016-2017	Myanmar	Pig	PRJNA1012585	PV258579	95.15
A-06-2-LN-02-SS-C1	2	10	76	CC101	SC44	2016-2017	Myanmar	Pig	PRJNA1012585	PV258590	95.04
F-01-3-TS-02-SS-C4	2	10	76	CC101	SC44	2016-2017	Myanmar	Pig	PRJNA1012585	PV258548	95.51
F-01-3-TS-04-SS-C5	2	10	76	CC101	SC44	2016-2017	Myanmar	Pig	PRJNA1012585	PV394740	95.53
F-01-3-TS-05-SS-C1	2	10	76	CC101	SC44	2016-2017	Myanmar	Pig	PRJNA1012585	PV258559	95.39
F-01-3-TS-05-SS-C4	2	10	76	CC101	SC44	2016-2017	Myanmar	Pig	PRJNA1012585	PV394741	95.04
F-01-3-TS-07-SS-C5	2	10	76	CC101	SC44	2016-2017	Myanmar	Pig	PRJNA1012585	PV394742	95.28
F-01-3-TS-10-SS-C2	2	10	76	CC101	SC44	2016-2017	Myanmar	Pig	PRJNA1012585		95.42
F-02-1-TS-03-SS-C6	2	10	76	CC101	SC44	2016-2017	Myanmar	Pig	PRJNA1012585	PV258555	95.39
F-02-1-TS-08-SS-C2	2	10	76	CC101	SC44	2016-2017	Myanmar	Pig	PRJNA1012585		95.75
F-02-2-TS-01-SS-C1	2	10	76	CC101	SC44	2016-2017	Myanmar	Pig	PRJNA1012585		95.77
F-02-2-TS-01-SS-C4	2	10	76	CC101	SC44	2016-2017	Myanmar	Pig	PRJNA1012585		95.53
F-02-2-TS-02-SS-C4	2	10	76	CC101	SC44	2016-2017	Myanmar	Pig	PRJNA1012585	PV258547	95.53
F-02-2-TS-03-SS-C2	2	10	76	CC101	SC44	2016-2017	Myanmar	Pig	PRJNA1012585		95.52
F-02-2-TS-04-SS-C3	2	10	76	CC101	SC44	2016-2017	Myanmar	Pig	PRJNA1012585		95.39
F-02-2-TS-05-SS-C1	2	10	76	CC101	SC44	2016-2017	Myanmar	Pig	PRJNA1012585		95.25
F-02-2-TS-05-SS-C2	2	10	76	CC101	SC44	2016-2017	Myanmar	Pig	PRJNA1012585		95.28
F-02-2-TS-09-SS-C1	2	10	76	CC101	SC44	2016-2017	Myanmar	Pig	PRJNA1012585		95.52
F-02-3-TS-03-SS-C3	2	10	76	CC101	SC44	2016-2017	Myanmar	Pig	PRJNA1012585		95.4
F-03-3-TS-01-SS-C2	2	10	76	CC101	SC44	2016-2017	Myanmar	Pig	PRJNA1012585	PV258571	95.54
F-03-3-TS-04-SS-C4	2	10	76	CC101	SC44	2016-2017	Myanmar	Pig	PRJNA1012585		95.75
F-07-2-DR-01-SS-C3	2	10	76	CC101	SC44	2016-2017	Myanmar	Environmental	PRJNA1012585		95.75
F-07-2-DR-01-SS-C4	2	10	76	CC101	SC44	2016-2017	Myanmar	Environmental	PRJNA1012585		95.53
F-07-2-DR-01-SS-C5	2	10	76	CC101	SC44	2016-2017	Myanmar	Environmental	PRJNA1012585		95.54
F-08-3-TS-09-SS-C5	2	10	76	CC101	SC44	2016-2017	Myanmar	Pig	PRJNA1012585	PV394734	95.4
F-09-1-TS-04-SS-C3	2	10	76	CC101	SC44	2016-2017	Myanmar	Pig	PRJNA1012585		95.37
F-09-1-TS-06-SS-C2	2	10	76	CC101	SC44	2016-2017	Myanmar	Pig	PRJNA1012585	PV258580	95.39
F-09-1-TS-06-SS-C4	2	10	76	CC101	SC44	2016-2017	Myanmar	Pig	PRJNA1012585		95.63
SS127	2	10	76	CC101	SC44	2018-2019	Myanmar	Environmental	PRJNA1012585		95.42
F-01-3-TS-01-SS-C2	2	10	96	CC101	SC44	2016-2017	Myanmar	Pig	PRJNA1012585		95.63
F-01-3-TS-01-SS-C3	2	10	96	CC101	SC44	2016-2017	Myanmar	Pig	PRJNA1012585	PV258586	95.54
F-01-3-TS-01-SS-C5	2	10	96	CC101	SC44	2016-2017	Myanmar	Pig	PRJNA1012585	PV258541	95.28
F-01-3-TS-09-SS-C4	2	10	96	CC101	SC44	2016-2017	Myanmar	Pig	PRJNA1012585		95.54
F-02-1-TS-03-SS-C3	2	10	96	CC101	SC44	2016-2017	Myanmar	Pig	PRJNA1012585		95.26
F-03-3-TS-02-SS-C1	2	10	96	CC101	SC44	2016-2017	Myanmar	Pig	PRJNA1012585		95.54
F-04-3-TS-09-SS-C5	2	10	96	CC101	SC44	2016-2017	Myanmar	Pig	PRJNA1012585		95.52
F-05-1-TS-02-SS-C4	2	10	96	CC101	SC44	2016-2017	Myanmar	Pig	PRJNA1012585	PV258557	95.28
F-15-1-TS-03-SS-C2	2	10	96	CC101	SC44	2016-2017	Myanmar	Pig	PRJNA1012585		95.65
F-02-1-TS-04-SS-C3	2	10	98	CC101	SC44	2016-2017	Myanmar	Pig	PRJNA1012585		95.27
F-02-1-TS-08-SS-C1	2	10	99	CC101	SC44	2016-2017	Myanmar	Pig	PRJNA1012585		95.54
F-05-3-TS-01-SS-C4	2	10	99	CC101	SC44	2016-2017	Myanmar	Pig	PRJNA1012585	PV258543	95.63
F-05-3-TS-03-SS-C4	2	10	99	CC101	SC44	2016-2017	Myanmar	Pig	PRJNA1012585	PV258589	95.39
F-05-3-TS-04-SS-C1	2	10	99	CC101	SC44	2016-2017	Myanmar	Pig	PRJNA1012585		95.28
F-05-3-TS-04-SS-C4	2	10	99	CC101	SC44	2016-2017	Myanmar	Pig	PRJNA1012585	PV258565	95.28
F-05-3-TS-04-SS-C5	2	10	99	CC101	SC44	2016-2017	Myanmar	Pig	PRJNA1012585		95.42
F-05-3-TS-05-SS-C1	2	10	99	CC101	SC44	2016-2017	Myanmar	Pig	PRJNA1012585		95.25
F-09-1-TS-06-SS-C3	2	10	99	CC101	SC44	2016-2017	Myanmar	Pig	PRJNA1012585		95.56
F-01-3-TS-02-SS-C3	2	10	101	CC101	SC44	2016-2017	Myanmar	Pig	PRJNA1012585		95.53
SS125	2	10	101	CC101	SC44	2018-2019	Myanmar	Pig	PRJNA1012585		95.65
A-06-2-BL-02-SS-C1	2	10	105	CC101	SC44	2016-2017	Myanmar	Pig	PRJNA1012585	PV258550	95.44
A-05-5-CS-02-SS-C5	2	10	107	CC101	SC44	2016-2017	Myanmar	Pig	PRJNA1012585		95.75
SS124	2	10	110	CC101	SC44	2018-2019	Myanmar	Pig	PRJNA1012585		95.54
F-08-3-TS-10-SS-C1	2	10	109		SC44	2016-2017	Myanmar	Pig	PRJNA1012585		95.26
F-08-3-TS-10-SS-C2	2	10	109		SC44	2016-2017	Myanmar	Pig	PRJNA1012585	PV258587	95.42
F-02-1-TS-03-SS-C1	2	10	112		SC44	2016-2017	Myanmar	Pig	PRJNA1012585		95.37
F-02-1-TS-04-SS-C4	2	10	112		SC44	2016-2017	Myanmar	Pig	PRJNA1012585	PV394749	95.54
F-02-2-TS-02-SS-C1	2	10	112		SC44	2016-2017	Myanmar	Pig	PRJNA1012585	PV258537	95.42
F-02-3-TS-01-SS-C2	2	10	112		SC44	2016-2017	Myanmar	Pig	PRJNA1012585		95.51
F-12-3-DR-03-SS-C3	2	11	83		SC44	2016-2017	Myanmar	Environmental	PRJNA1012585		95.44
F-12-3-DR-03-SS-C4	2	11	85		SC44	2016-2017	Myanmar	Environmental	PRJNA1012585		95.4
SS204	2	11	90		SC44	2018-2019	Myanmar	Environmental	PRJNA1012585	PV258538	95.52
F-08-2-TS-08-SS-C1	2	11	91		SC44	2016-2017	Myanmar	Pig	PRJNA1012585		95.75
F-01-2-DR-01-SS-C1	2	11	95		SC44	2016-2017	Myanmar	Environmental	PRJNA1012585	PV394739	95.27
SS157	2	11	97		SC44	2018-2019	Myanmar	Environmental	PRJNA1012585		95.4
F-12-3-DR-04-SS-C4	2	11	100		SC44	2016-2017	Myanmar	Environmental	PRJNA1012585	PV258583	95.28
F-09-1-TS-09-SS-C2	2	11	103		SC44	2016-2017	Myanmar	Pig	PRJNA1012585		95.15
F-11-3-DR-01-SS-C1	2	11	104		SC44	2016-2017	Myanmar	Environmental	PRJNA1012585		95.42
F-07-2-TS-06-SS-C4	2	11	106		SC44	2016-2017	Myanmar	Pig	PRJNA1012585		95.36
F-07-2-TS-06-SS-C5	2	11	106		SC44	2016-2017	Myanmar	Pig	PRJNA1012585		95.75
F-07-2-TS-10-SS-C5	2	11	106		SC44	2016-2017	Myanmar	Pig	PRJNA1012585		95.54
F-11-3-DR-01-SS-C4	2	11	111		SC44	2016-2017	Myanmar	Environmental	PRJNA1012585		95.4
F-07-2-TS-06-SS-C2	2	11	113		SC44	2016-2017	Myanmar	Pig	PRJNA1012585		95.52
F-07-2-TS-06-SS-C3	2	11	113		SC44	2016-2017	Myanmar	Pig	PRJNA1012585		95.23
F-02-1-TS-10-SS-C4	2	11	116		SC44	2016-2017	Myanmar	Pig	PRJNA1012585		95.51
F-07-2-TS-05-SS-C2	1	12	153			2016-2017	Myanmar	Pig	PRJNA1012585	PV258533	96.06
F-08-2-TS-02-SS-C5	1	12	153			2016-2017	Myanmar	Pig	PRJNA1012585		95.79
F-08-2-TS-10-SS-C2	1	12	153			2016-2017	Myanmar	Pig	PRJNA1012585	PV258569	96.06
F-08-2-TS-10-SS-C3	1	12	153			2016-2017	Myanmar	Pig	PRJNA1012585		95.7
SS118	1	12	156			2018-2019	Myanmar	Pig	PRJNA1012585	PV258535	96.18
F-08-2-TS-10-SS-C4	1	12	158			2016-2017	Myanmar	Pig	PRJNA1012585		95.82
F-04-2-TS-07-SS-C5	1	12	159			2016-2017	Myanmar	Pig	PRJNA1012585		95.82
F-04-2-TS-08-SS-C1	1	12	159			2016-2017	Myanmar	Pig	PRJNA1012585		95.97
F-04-2-TS-08-SS-C4	1	12	159			2016-2017	Myanmar	Pig	PRJNA1012585		96
F-08-2-DR-01-SS-C1*	2	1	114	CC114		2016-2017	Myanmar	Environmental	PRJNA1012585		95.02
F-09-2-TS-10-SS-C1*	2	1	115	CC114		2016-2017	Myanmar	Pig	PRJNA1012585		95.02
F-09-1-TS-09-SS-C3*	2	11	72		SC44	2016-2017	Myanmar	Pig	PRJNA1012585		95.52
F-09-1-TS-08-SS-C3*	2	11	78		SC44	2016-2017	Myanmar	Pig	PRJNA1012585		95.52
SS195*	2	11	86		SC44	2018-2019	Myanmar	Pig	PRJNA1012585	PV258564	95.2
F-07-2-TS-03-SS-C2*	2	11	87		SC44	2016-2017	Myanmar	Pig	PRJNA1012585		95.67
F-09-2-TS-04-SS-C2*	2	11	92		SC44	2016-2017	Myanmar	Pig	PRJNA1012585		95.25
F-09-1-TS-02-SS-C4*	2	11	79		SC48	2016-2017	Myanmar	Pig	PRJNA1012585	PV258567	95.4
SS141*	1	12	152			2018-2019	Myanmar	Pig	PRJNA1012585		95.33
F-05-1-TS-04-SS-C2*	1	12	155			2016-2017	Myanmar	Pig	PRJNA1012585		95.87
784_24B*	1	12	157			2013	United Kingdom	Pig	PRJEB6250		94.83
714_21C*	1	12	160			2014	United Kingdom	Pig	PRJEB6250		95.56
88-1861*	1	12	161			1980s	Canada	Pig	PRJNA171444		95.32
F-11-3-DR-01-SS-C2*	2	4	102	CC44	SC44	2016-2017	Myanmar	Environmental	PRJNA1012585		95.29
F-02-3-TS-03-SS-C4*	2	4	88		SC44	2016-2017	Myanmar	Pig	PRJNA1012585		95.51
F-07-3-TS-06-SS-C1*	2	4	93		SC44	2016-2017	Myanmar	Pig	PRJNA1012585	PV258575	95.25
1628469*	2	5	119			2014	Canada	Pig	PRJNA628943		97.3
2674*	1	5	154			2014	China	Pig	POIG00000000		95.67
F-07-3-TS-06-SS-C2*	2	7	53		SC44	2016-2017	Myanmar	Pig	PRJNA1012585		95.4
F-02-3-DR-01-SS-C2*	2	7	57		SC44	2016-2017	Myanmar	Environmental	PRJNA1012585	PV394752	95.23
F-02-1-TS-07-SS-C5*	2	7	58		SC44	2016-2017	Myanmar	Pig	PRJNA1012585	PV394750	95.54
F-07-3-TS-09-SS-C4*	2	7	59		SC44	2016-2017	Myanmar	Pig	PRJNA1012585		95.28
SS117*	2	7	67		SC44	2018-2019	Myanmar	Environmental	PRJNA1012585	PV394746	95.52
F-12-3-TS-06-SS-C2*	2	7	69		SC44	2016-2017	Myanmar	Pig	PRJNA1012585	PV258554	95.54
F-07-2-TS-06-SS-C1*	2	7	71		SC44	2016-2017	Myanmar	Pig	PRJNA1012585	PV258576	95.18
A-05-5-CS-02-SS-C2*	2	7	75		SC44	2016-2017	Myanmar	Pig	PRJNA1012585	PV394743	95.28
F-07-2-TS-03-SS-C5*	2	7	82		SC44	2016-2017	Myanmar	Pig	PRJNA1012585		95.7
F-03-3-DR-01-SS-C1*	2	7	108		SC44	2016-2017	Myanmar	Environmental	PRJNA1012585	PV258591	95.2
SS194*	2	7	94			2018-2019	Myanmar	Environmental	PRJNA1012585	PV258570	95.23
F-09-2-DR-01-SS-C1*	2	8	22		SC44	2016-2017	Myanmar	Environmental	PRJNA1012585		95.17
F-09-2-TS-04-SS-C3*	2	8	22		SC44	2016-2017	Myanmar	Pig	PRJNA1012585	PV258539	95.2
F-09-2-TS-07-SS-C4*	2	8	22		SC44	2016-2017	Myanmar	Pig	PRJNA1012585		95.2
F-12-2-DR-01-SS-C1*	2	8	28		SC44	2016-2017	Myanmar	Environmental	PRJNA1012585		95.41
F-12-2-DR-01-SS-C2*	2	8	28		SC44	2016-2017	Myanmar	Environmental	PRJNA1012585		95.41
F-16-3-DR-01-SS-C2*	2	8	9	CC8		2016-2017	Myanmar	Environmental	PRJNA1012585	PV258553	94.84
A-09-9-TT-04-SS-C1*	2	8	13			2016-2017	Myanmar	Pig	PRJNA1012585	PV258542	95.3
F-02-1-TS-02-SS-C3*	2	9	120			2016-2017	Myanmar	Pig	PRJNA1012585		96.85
F-11-2-TS-06-SS-C5*	2	9	123			2016-2017	Myanmar	Pig	PRJNA1012585		96.85
*: The genome was not reliably assigned to corresponding MCG group
#N/A: undertermined serotype
