# Supplementary material for: Developing genome typing strategies for the emerging zoonotic pathogen Streptococcus parasuis
Source: J Clin Microbiol. 2025 Oct 21;63(11):e00741-25. doi: 10.1128/jcm.00741-25 (PMC12607890; doi:10.1128/jcm.00741-25)
Supplement: Table S2 — The quality of 255 genomes used in the study. [file jcm.00741-25-s0005.xlsx]

## Sheet: Sheet1
Supplemental Table 2. The quality of 255 genomes used in the study.
Genomes	Completeness	Contamination	Coding_Density	Contig_N50	Genome_Size	GC Content (%)	Total_Coding_Sequences	Total_Contigs	Max_Contig_Length	Coverage
2674	100	0.01	0.874	43506	2214722	39.61	2154	95	137310	\
4253	100	0.05	0.86	25681	1881656	39.9	1907	106	125206	\
7500	100	0.26	0.856	2008266	2008266	39.44	2038	1	2008266	\
29126	100	0.02	0.881	80651	2118958	39.88	2083	56	173611	\
221006	100	0.01	0.856	1985497	1985497	39.55	1997	1	1985497	\
1165977	100	0	0.88	110409	2242306	39.81	2276	34	312573	\
1230091	100	0	0.876	56032	2310105	39.59	2292	84	247164	\
1628469	100	0.06	0.881	144534	2077091	39.83	2063	30	314835	\
10-36905	100	0	0.878	119199	2148541	39.78	2117	36	264006	\
21409_NLC25	100	0.02	0.882	120795	2256586	39.72	2235	36	273868	\
270_11A	100	0.07	0.881	58508	2254432	39.91	2260	88	164738	\
270_19C	100	0.38	0.879	76555	2287779	39.8	2258	81	221565	\
270_1B	100	0.06	0.877	83378	2241533	39.79	2258	86	210849	\
714_21C	100	0.21	0.872	39106	2226371	39.75	2185	134	102175	\
784_24B	100	0.11	0.873	42190	2313859	39.46	2271	147	148292	\
86-5192	100	0	0.879	86346	2110166	39.94	2062	55	202666	\
88-1861	100	0.09	0.873	35704	2272254	39.68	2294	102	165407	\
89-4109	100	0	0.88	64745	2176728	39.88	2132	76	198824	\
A-04-3-DR-01-SS-C5	99.99	0.57	0.87	97971	1922710	39.34	1951	35	227114	\
A-05-5-BL-01-SS-C1	99.99	0.12	0.869	116163	1937281	39.61	1957	29	200795	\
A-05-5-BL-02-SS-C1	100	0.05	0.874	199973	2011510	39.62	2016	19	439160	\
A-05-5-CS-02-SS-C1	100	0.34	0.869	127884	1892018	39.4	1926	35	227035	\
A-05-5-CS-02-SS-C2	100	0.27	0.87	122016	1966258	39.5	2005	61	184675	\
A-05-5-CS-02-SS-C5	100	0.55	0.869	114234	1860155	39.47	1902	41	315889	\
A-06-2-BL-02-SS-C1	100	0.49	0.869	128658	1879649	39.43	1902	31	235802	\
A-06-2-LN-02-SS-C1	100	0.57	0.867	101819	1913914	39.39	1989	33	226814	\
A-08-2-DR-C2-SS-C2	100	0.02	0.869	52303	1974638	39.57	2011	69	161319	\
A-09-3-DR-01-SS-C1	100	0.76	0.87	44427	2176844	39.51	2219	87	121350	\
A-09-6-LN-05-SS-C3	100	0.02	0.869	70888	1975774	39.57	2000	61	162343	\
A-09-9-BL-01-SS-C1	100	0.17	0.871	129891	1907517	39.62	1944	33	530939	\
A-09-9-TT-04-SS-C1	100	0.06	0.871	265782	1910072	39.51	1901	15	411049	\
A15	99.99	0.04	0.866	201226	1882238	39.45	1907	19	338110	552x
A16	100	0.01	0.865	80277	1981134	39.33	2055	41	231309	406x
A19	99.99	0.26	0.862	326325	1898188	39.47	1919	22	659356	470x
A47	100	0	0.877	118157	2116644	39.67	2084	32	236053	526x
A63	100	0.02	0.882	101586	2112420	39.78	2092	39	331465	727x
AH0906	100	0	0.869	61697	2203067	39.65	2185	93	162847	\
BS26	100	0	0.864	452592	1901177	39.7	1916	18	541946	\
BS27	100	0	0.863	453348	1909795	39.69	1923	25	541704	\
CTOTU46798	100	0.41	0.871	72764	1989628	39.49	2009	56	192976	\
CTOTU47118	99.93	0.82	0.867	41206	1907174	39.48	2006	78	115685	\
CTOTU47218	100	0.42	0.868	91069	1940577	39.51	1968	36	271210	\
CTOTU47381	100	0.51	0.856	64431	2133788	39.14	2171	109	204297	\
CTOTU47941	100	0.33	0.871	83647	1912691	39.64	1903	35	235964	\
CTOTU48145	100	0.79	0.863	120756	2004756	39.42	2021	43	258098	\
CTOTU49075	94.56	3.31	0.852	23657	1855419	39.59	2028	117	74240	\
CTOTU49288	100	0.44	0.861	108159	1995579	39.47	2032	29	204039	\
CTOTU49555	100	0.13	0.868	81612	1946871	39.65	1964	36	195704	\
CTOTU49831	96.15	0.04	0.867	40872	1801526	39.73	1931	71	91308	\
CTOTU49920	100	0	0.873	90490	1908728	39.51	1925	34	258487	\
CTOTU50838	99.99	0.4	0.865	32887	1936458	39.37	1951	100	90760	\
F-01-2-DR-01-SS-C1	100	0.03	0.87	99827	1918781	39.51	1939	39	270480	\
F-01-3-TS-01-SS-C2	99.98	0.4	0.867	76350	1895145	39.35	1940	53	193418	\
F-01-3-TS-01-SS-C3	99.99	0.32	0.87	112012	1875352	39.48	1905	34	227314	\
F-01-3-TS-01-SS-C5	100	0.2	0.868	127884	1920670	39.36	1962	37	272162	\
F-01-3-TS-02-SS-C3	100	0.3	0.869	127712	1889545	39.4	1917	35	272991	\
F-01-3-TS-02-SS-C4	100	0.46	0.87	90689	1889569	39.46	1929	42	225767	\
F-01-3-TS-04-SS-C5	99.99	0.36	0.869	114155	1881762	39.38	1923	37	272901	\
F-01-3-TS-05-SS-C1	100	0.35	0.869	94191	1930122	39.31	1965	33	206576	\
F-01-3-TS-05-SS-C4	99.99	0.51	0.87	112763	1871745	39.41	1902	35	182534	\
F-01-3-TS-07-SS-C5	99.99	0.27	0.869	106912	1880574	39.48	1912	33	271962	\
F-01-3-TS-09-SS-C4	99.99	0.46	0.869	94279	1915210	39.36	1962	40	226706	\
F-01-3-TS-10-SS-C2	100	0.46	0.87	135600	1876999	39.5	1906	29	271883	\
F-02-1-TS-02-SS-C3	100	0.02	0.88	25336	2123837	39.88	2113	142	101582	\
F-02-1-TS-03-SS-C1	100	0.58	0.868	75749	1882860	39.43	1924	54	216241	\
F-02-1-TS-03-SS-C2	100	0.35	0.88	53731	2194894	39.67	2188	67	149371	\
F-02-1-TS-03-SS-C3	99.99	0.27	0.87	87486	1926582	39.34	1982	42	174731	\
F-02-1-TS-03-SS-C6	99.99	0.49	0.869	112394	1870164	39.44	1913	35	279901	\
F-02-1-TS-04-SS-C3	99.99	0.47	0.868	118701	1955225	39.21	1992	41	227375	\
F-02-1-TS-04-SS-C4	100	0.47	0.868	94249	1878380	39.39	1914	34	334517	\
F-02-1-TS-07-SS-C5	100	0.95	0.867	95001	1983671	39.53	2033	49	198011	\
F-02-1-TS-08-SS-C1	100	0.54	0.867	123703	1910218	39.4	1949	35	266228	\
F-02-1-TS-08-SS-C2	100	0.55	0.868	93276	1871065	39.4	1916	54	153130	\
F-02-1-TS-10-SS-C2	99.98	0.84	0.867	98948	1965459	39.52	2022	52	236194	\
F-02-1-TS-10-SS-C4	99.99	0.31	0.866	88011	1973862	39.44	2018	44	163744	\
F-02-2-TS-01-SS-C1	100	0.07	0.868	97003	1907332	39.3	1953	40	160953	\
F-02-2-TS-01-SS-C4	100	0.07	0.868	102999	1911558	39.28	1953	38	172821	\
F-02-2-TS-02-SS-C1	100	0.47	0.869	108895	1896897	39.39	1927	35	327553	\
F-02-2-TS-02-SS-C4	100	0.06	0.868	101787	1905378	39.3	1949	39	161273	\
F-02-2-TS-03-SS-C2	100	0.07	0.869	72930	1898672	39.32	1954	49	136515	\
F-02-2-TS-04-SS-C3	100	0.07	0.868	111832	1906118	39.29	1944	36	210255	\
F-02-2-TS-05-SS-C1	100	0.07	0.868	111832	1905576	39.28	1946	39	174947	\
F-02-2-TS-05-SS-C2	100	0.07	0.868	97003	1913405	39.29	1959	38	160765	\
F-02-2-TS-09-SS-C1	100	0.07	0.869	63943	1900415	39.36	1960	64	160954	\
F-02-3-DR-01-SS-C2	99.99	0.21	0.866	104089	1917968	39.5	1951	38	265938	\
F-02-3-TS-01-SS-C2	100	0.53	0.869	107030	2017573	39.29	2077	60	310747	\
F-02-3-TS-03-SS-C3	99.99	0.95	0.871	92116	1997698	39.34	2047	43	174917	\
F-02-3-TS-03-SS-C4	100	0.62	0.874	78390	1978657	39.59	2010	43	169734	\
F-02-3-TS-05-SS-C4	99.99	0.35	0.868	90534	2088883	39.34	2138	38	269939	\
F-02-3-TS-05-SS-C5	100	0.75	0.869	78146	1958808	39.57	2004	40	329204	\
F-02-3-TS-10-SS-C1	100	0.01	0.871	95977	1961331	39.47	2001	35	528908	\
F-03-3-DR-01-SS-C1	100	0.26	0.868	59018	2069292	39.38	2109	73	159366	\
F-03-3-TS-01-SS-C2	99.99	0.51	0.866	111905	1905038	39.45	1941	35	266678	\
F-03-3-TS-02-SS-C1	100	0.19	0.87	112012	1962498	39.18	1991	39	227100	\
F-03-3-TS-04-SS-C4	100	0.47	0.869	86385	1854400	39.47	1891	46	390905	\
F-04-2-TS-05-SS-C3	100	0.34	0.882	27593	2252668	39.89	2237	137	88794	\
F-04-2-TS-07-SS-C5	100	0	0.874	37649	2156834	39.59	2087	116	83962	\
F-04-2-TS-08-SS-C1	100	0	0.875	28992	2137112	39.66	2077	137	83961	\
F-04-2-TS-08-SS-C4	100	0.01	0.872	37180	2164981	39.58	2095	115	83961	\
F-04-3-DR-01-SS-C1	100	0.13	0.872	75660	2069103	39.42	2103	51	249460	\
F-04-3-TS-08-SS-C5	100	0.05	0.878	70639	2217719	39.72	2202	61	169867	\
F-04-3-TS-09-SS-C5	99.99	0.38	0.867	77420	1950363	39.38	2030	49	220266	\
F-05-1-TS-02-SS-C4	99.98	0.46	0.869	101809	1921412	39.35	1968	34	283818	\
F-05-1-TS-04-SS-C2	100	0.69	0.876	36001	2304365	39.48	2308	112	90741	\
F-05-1-TS-07-SS-C2	100	0.28	0.881	42268	2219622	39.95	2180	95	123178	\
F-05-3-TS-01-SS-C2	100	0.11	0.878	37406	2194802	39.77	2202	112	88964	\
F-05-3-TS-01-SS-C4	99.99	0.36	0.871	87321	2003141	39.34	2043	49	262909	\
F-05-3-TS-03-SS-C4	99.99	0.52	0.867	94426	1878178	39.45	1931	50	263022	\
F-05-3-TS-04-SS-C1	99.99	0.36	0.866	111832	1915886	39.31	1955	30	274107	\
F-05-3-TS-04-SS-C4	99.99	0.37	0.867	132983	1916206	39.31	1954	29	274107	\
F-05-3-TS-04-SS-C5	99.99	0.36	0.871	108892	2006773	39.35	2048	42	263678	\
F-05-3-TS-05-SS-C1	99.99	0.38	0.872	69857	2000445	39.36	2048	59	262960	\
F-05-3-TS-05-SS-C3	100	0.18	0.877	76186	2261833	39.71	2256	68	190470	\
F-05-3-TS-07-SS-C3	100	0.08	0.877	71045	2209638	39.71	2212	71	224826	\
F-05-3-TS-07-SS-C4	100	0.18	0.877	72739	2263701	39.7	2265	72	230337	\
F-05-3-TS-07-SS-C5	100	0.17	0.877	76363	2266215	39.71	2257	71	183823	\
F-05-3-TS-09-SS-C2	100	0.06	0.878	43177	2259925	39.72	2264	90	121482	\
F-07-2-DR-01-SS-C3	100	0.56	0.87	107684	1922383	39.56	2005	47	249379	\
F-07-2-DR-01-SS-C4	100	0.58	0.87	127712	1926094	39.53	1997	34	206953	\
F-07-2-DR-01-SS-C5	100	0.56	0.871	107605	1919426	39.56	1997	34	256333	\
F-07-2-TS-02-SS-C1	100	0.38	0.867	62017	1951836	39.56	2005	72	303901	\
F-07-2-TS-03-SS-C2	100	0.68	0.872	37723	1953614	39.57	2007	122	102638	\
F-07-2-TS-03-SS-C5	99.99	0.48	0.872	41105	2008574	39.51	2069	103	133740	\
F-07-2-TS-05-SS-C2	100	0	0.876	20340	2058486	39.78	2047	162	57536	\
F-07-2-TS-06-SS-C1	99.99	0.01	0.866	46002	2134531	39.33	2191	94	109251	\
F-07-2-TS-06-SS-C2	100	0.32	0.861	77598	1960715	39.51	1994	42	221951	\
F-07-2-TS-06-SS-C3	100	0.16	0.862	84182	1959757	39.51	1993	41	221951	\
F-07-2-TS-06-SS-C4	100	0.21	0.866	63047	1968963	39.38	2008	61	201279	\
F-07-2-TS-06-SS-C5	100	0.21	0.865	72043	1957784	39.39	1993	48	209872	\
F-07-2-TS-10-SS-C4	100	0.34	0.866	124355	1962990	39.48	2008	39	492664	\
F-07-2-TS-10-SS-C5	100	0.21	0.866	114933	1968729	39.37	2005	41	235818	\
F-07-3-DR-01-SS-C1	99.99	0.01	0.868	127973	1986294	39.44	2073	43	207658	\
F-07-3-TS-06-SS-C1	100	0.03	0.87	76374	2051626	39.46	2050	55	225848	\
F-07-3-TS-06-SS-C2	100	0.04	0.87	64157	1955621	39.54	2036	67	229986	\
F-07-3-TS-09-SS-C4	100	0.92	0.868	90442	2077810	39.39	2125	46	173048	\
F-08-2-DR-01-SS-C1	100	0.27	0.873	58585	2071446	39.29	2100	64	274991	\
F-08-2-DR-01-SS-C2	100	0.35	0.87	51022	2090803	39.43	2156	70	158292	\
F-08-2-TS-02-SS-C5	100	0	0.873	34702	2123416	39.56	2070	109	115043	\
F-08-2-TS-08-SS-C1	100	0.27	0.866	64552	1904610	39.55	1950	65	154478	\
F-08-2-TS-09-SS-C3	100	0	0.868	33714	1977660	39.61	2027	127	94136	\
F-08-2-TS-10-SS-C2	100	0	0.873	43839	2130616	39.57	2083	86	162491	\
F-08-2-TS-10-SS-C3	100	0	0.875	34589	2109783	39.52	2062	94	100954	\
F-08-2-TS-10-SS-C4	100	0	0.876	31970	2242715	39.69	2246	129	181391	\
F-08-3-TS-09-SS-C5	100	0.35	0.867	135785	1935486	39.33	1977	46	376208	\
F-08-3-TS-10-SS-C1	100	0.5	0.865	79118	1892749	39.44	1947	58	212661	\
F-08-3-TS-10-SS-C2	100	0.52	0.864	120416	1928356	39.35	1985	36	319868	\
F-09-1-TS-02-SS-C2	100	0.16	0.867	101847	1952056	39.5	1957	29	436546	\
F-09-1-TS-02-SS-C4	100	0.38	0.867	86348	1922227	39.49	1961	46	215322	\
F-09-1-TS-04-SS-C3	99.99	0.42	0.869	87164	1889396	39.39	1927	44	271706	\
F-09-1-TS-06-SS-C2	100	0.32	0.868	89628	1875212	39.39	1903	39	262164	\
F-09-1-TS-06-SS-C3	100	0.3	0.869	123615	1868033	39.48	1893	32	227109	\
F-09-1-TS-06-SS-C4	100	0.43	0.869	88079	1909143	39.36	1946	42	206693	\
F-09-1-TS-08-SS-C2	100	0.25	0.864	93292	2012378	39.34	2063	52	224906	\
F-09-1-TS-08-SS-C3	100	0.09	0.871	109039	1995080	39.4	2053	46	241232	\
F-09-1-TS-09-SS-C2	99.99	0.5	0.866	109160	1945200	39.55	1997	36	306778	\
F-09-1-TS-09-SS-C3	99.99	0.16	0.866	102251	1891464	39.44	1925	41	209265	\
F-09-2-DR-01-SS-C1	100	0.04	0.864	36264	1987078	39.46	2016	118	146671	\
F-09-2-TS-04-SS-C2	99.99	0.17	0.866	113937	1900421	39.59	1927	36	291928	\
F-09-2-TS-04-SS-C3	100	0.04	0.864	36508	1994578	39.43	2026	111	107452	\
F-09-2-TS-07-SS-C4	100	0.04	0.864	36546	1992790	39.4	2019	97	146776	\
F-09-2-TS-10-SS-C1	99.99	0.27	0.87	47644	2041724	39.38	2073	64	161622	\
F-09-3-TS-01-SS-C1	100	0.12	0.883	38871	2204392	39.99	2180	102	138498	\
F-11-2-TS-04-SS-C1	100	0.79	0.882	50302	2284111	39.59	2273	102	216301	\
F-11-2-TS-06-SS-C5	100	0.08	0.875	42810	2202036	39.61	2200	113	125321	\
F-11-2-TS-09-SS-C1	99.99	0.13	0.871	108207	1912726	39.73	1933	32	311714	\
F-11-2-TS-10-SS-C3	100	0.17	0.868	72475	1913724	39.35	1941	54	250131	\
F-11-3-DR-01-SS-C1	100	0.48	0.865	72042	1971805	39.41	1995	40	196547	\
F-11-3-DR-01-SS-C2	100	0.1	0.868	108390	1919706	39.68	1937	29	253745	\
F-11-3-DR-01-SS-C4	100	0.22	0.863	96658	1859007	39.62	1895	40	203889	\
F-12-2-DR-01-SS-C1	100	0.38	0.864	30240	2226699	39.24	2250	125	107415	\
F-12-2-DR-01-SS-C2	100	0.35	0.864	29435	2222160	39.27	2240	125	93604	\
F-12-2-TS-05-SS-C5	100	0.19	0.88	27844	2313508	39.79	2310	140	109377	\
F-12-2-TS-06-SS-C5	100	0.04	0.879	54642	2142050	39.89	2096	81	159307	\
F-12-2-TS-08-SS-C2	100	0.19	0.877	25594	2307692	39.79	2289	146	91573	\
F-12-2-TS-08-SS-C3	100	0.2	0.878	30346	2308507	39.76	2295	138	110331	\
F-12-2-TS-09-SS-C5	100	0.2	0.879	32216	2317336	39.78	2301	138	109509	\
F-12-3-DR-03-SS-C3	100	0.17	0.866	137098	1865080	39.51	1877	31	249856	\
F-12-3-DR-03-SS-C4	99.99	0.2	0.868	101704	1912656	39.42	1933	36	262917	\
F-12-3-DR-04-SS-C4	100	0	0.869	81348	1996218	39.45	2029	40	482238	\
F-12-3-TS-06-SS-C2	100	0.01	0.868	130148	1970246	39.37	2011	34	264729	\
F-12-3-TS-08-SS-C2	100	0.38	0.868	135215	1961082	39.61	1997	34	295975	\
F-12-3-TS-10-SS-C3	100	0.38	0.868	81786	1976026	39.47	2004	36	518387	\
F-14-1-TS-01-SS-C1	100	0.12	0.866	54431	2122264	39.21	2159	76	217757	\
F-15-1-TS-03-SS-C1	100	0.01	0.869	105445	1874304	39.54	1887	41	243025	\
F-15-1-TS-03-SS-C2	99.99	0.15	0.867	96952	1882061	39.43	1922	44	218342	\
F-15-1-TS-03-SS-C3	100	0.01	0.871	182313	1932879	39.5	1949	34	408477	\
F-16-3-DR-01-SS-C1	100	0.01	0.87	72017	2175822	39.27	2215	61	202744	\
F-16-3-DR-01-SS-C2	100	0.58	0.871	45197	2186081	39.41	2254	89	228977	\
F-16-3-DR-01-SS-C3	100	0.02	0.874	96926	2045489	39.36	2083	37	304628	\
F-16-3-DR-01-SS-C4	100	0.02	0.864	68764	2095520	39.29	2120	74	163883	\
F-16-3-DR-01-SS-C5	100	0.06	0.872	162416	2066340	39.25	2099	41	289836	\
F-17-3-DR-01-SS-C1	100	0.02	0.869	71642	2127558	39.23	2170	58	244343	\
F-17-3-DR-01-SS-C3	100	0.04	0.864	94032	2097258	39.28	2120	68	163781	\
F-17-3-TS-02-SS-C3	100	0.06	0.867	58029	2215919	39.18	2230	62	229415	\
F-17-3-TS-04-SS-C2	100	0	0.871	168118	1945370	39.62	1975	27	462688	\
F-17-3-TS-06-SS-C2	100	0.02	0.869	71673	2124307	39.23	2167	62	244363	\
F-27-3-DR-01-SS-C1	99.99	0	0.872	128501	1886180	39.52	1951	33	305622	\
F-27-3-TS-03-SS-C5	100	0.01	0.871	211286	1844201	39.57	1880	20	295593	\
F-28-1-TS-01-SS-C1	100	0.04	0.87	63819	2124708	39.17	2156	84	137081	\
F-28-1-TS-01-SS-C2	100	0.03	0.868	72605	2083339	39.27	2091	62	242853	\
F-28-1-TS-01-SS-C3	100	0.03	0.868	80060	2085926	39.28	2095	59	315296	\
F-28-1-TS-03-SS-C1	100	0.03	0.868	72182	2083677	39.28	2093	63	317052	\
F-28-1-TS-03-SS-C4	100	0	0.872	176716	1993382	39.65	2036	21	268961	\
GDQY_24_0001SS	100	0.01	0.867	81011	2076648	39.2	2147	47	313898	1123x
H35	100	0.24	0.862	2186317	2186317	39.44	2215	1	2186317	\
LSS17	100	0.01	0.885	81429	2147427	39.95	2177	37	268848	\
NN1	100	1.43	0.865	237420	1961769	39.66	1989	26	270862	\
SFJ45	100	0.32	0.859	2015398	2015398	39.31	2020	1	2015398	\
SS117	100	0.07	0.869	74261	2049559	39.48	2072	46	160709	\
SS118	100	0.04	0.875	45687	2269336	39.67	2249	106	126120	\
SS119	99.99	0	0.871	207200	1866882	39.58	1885	19	559798	\
SS121	100	0.09	0.871	46412	2201246	39.31	2214	77	149381	\
SS123	99.99	0.42	0.87	91077	1977196	39.26	1983	38	179930	\
SS124	100	0.38	0.867	111832	1932324	39.26	1973	34	271548	\
SS125	99.99	0.45	0.87	93790	1963535	39.27	2007	42	174556	\
SS126	99.99	0.6	0.868	80744	2008942	39.53	2004	47	310759	\
SS127	100	0.27	0.87	82881	1920471	39.29	1956	38	174560	\
SS128	100	0.2	0.871	166368	2064085	39.33	2108	33	330437	\
SS130	99.99	0.02	0.871	189774	1982449	39.72	2032	26	395100	\
SS133	100	0.83	0.869	121350	2093100	39.32	2124	40	219026	\
SS134	100	0.17	0.863	44939	2132602	39.06	2198	95	125546	\
SS135	100	0.16	0.863	44939	2132082	39.06	2200	97	122176	\
SS136	100	0.18	0.863	43198	2134241	39.07	2197	104	94244	\
SS137	100	0.17	0.875	35374	2244887	39.62	2225	100	231449	\
SS138	100	0.5	0.875	37270	2296794	39.63	2285	110	210212	\
SS139	100	0.34	0.876	32121	2289814	39.62	2277	119	171128	\
SS140	100	0.32	0.875	36875	2326434	39.64	2312	108	210212	\
SS141	100	0.01	0.876	43411	2288018	39.45	2231	77	139089	\
SS151	100	0.05	0.869	131287	1996641	39.53	2033	40	296329	\
SS152	100	0.83	0.87	122249	2091227	39.33	2121	43	259403	\
SS153	100	0.16	0.862	48304	2136383	39.06	2200	94	125546	\
SS156	100	0.83	0.869	127280	2094259	39.32	2122	38	273926	\
SS157	100	0.06	0.866	107089	1941362	39.53	1993	30	196612	\
SS158	99.99	0.02	0.871	189847	1982064	39.72	2030	25	395102	\
SS159	100	0.55	0.872	88742	2070894	39.3	2090	44	179656	\
SS17	100	0.05	0.86	1984594	1984594	39.61	1982	1	1984594	\
SS194	100	0.13	0.865	90886	1942991	39.37	1965	50	247872	\
SS195	100	0.54	0.87	62177	1929548	39.37	2017	52	193990	\
SS196	100	0.54	0.869	120353	2053295	39.41	2068	39	300770	\
SS197	99.99	0.48	0.871	110642	2073262	39.42	2106	42	330814	\
SS20	100	0.03	0.858	1961908	1961908	39.65	1948	1	1961908	\
SS201	100	0.54	0.87	107627	2051365	39.41	2067	41	219477	\
SS204	100	0.29	0.867	83217	1988146	39.37	2028	54	194741	\
SS206	100	0.02	0.879	52925	2190322	39.77	2153	90	129899	\
SS207	100	0.59	0.869	138066	2045024	39.26	2052	30	318135	\
SS210	100	0.06	0.875	43899	2264525	39.69	2233	95	140833	\
SS-5819	100	0.05	0.876	53648	2130485	39.8	2106	129	128337	\
SUT-286	100	0.02	0.883	86784	2116360	39.89	2087	60	193653	\
SUT-319	100	0	0.878	101155	2128819	39.71	2152	40	179739	\
SUT-328	100	0	0.878	105909	2089921	39.66	2094	36	313618	\
SUT-380	100	0.01	0.878	84680	2099701	39.66	2100	43	160358	\
SUT-503	100	0.07	0.865	2065065	2065065	39.93	2054	1	2065065	\
SUT-7	100	0.01	0.876	72282	2113005	39.79	2075	77	258267	\
TMW_SS050	100	0	0.877	107147	2113125	39.9	2083	42	241003	\
TMW_SS088	100	0.03	0.877	114089	2206350	39.85	2150	53	221861	\
