# Supplementary material for: Developing genome typing strategies for the emerging zoonotic pathogen Streptococcus parasuis
Source: J Clin Microbiol. 2025 Oct 21;63(11):e00741-25. doi: 10.1128/jcm.00741-25 (PMC12607890; doi:10.1128/jcm.00741-25)
Supplement: Table S3 — The characteristics of housekeeping loci used in the MLST scheme for S. parasuis. [file jcm.00741-25-s0006.xlsx]

## Sheet: Sheet1
	Supplemental Table 3. The characteristics of housekeeping loci used in the MLST scheme for S. parasuis.
	Gene	Putative function of gene	Gene length (bp)	G+C content (%)	dN/dS ratio	Loci length (bp)	No. of alleles	Gene No. in genome BS26
	aroA	3-Phosphoshikimate 1-carboxyvinyltransferase	1281	41.61	0.06382	363	68	JOA01_04030
	cpn60	Chaperonin	1623	43.93	0.03482	312	40	JOA01_08770
	gki	Glucokinase	960	40.73	0.03753	321	42	JOA01_05170
	mutS	DNA mismatch repair protein	2541	47.54	0.04955	339	61	JOA01_09450
	recA	Recombinase	1155	42.08	0.00838	354	30	JOA01_00410
	sdhA	Serine dehydratase	873	45.13	0.06503	519	55	JOA01_09705
	thrA	Aspartate kinase	1350	39.26	0.0482	333	34	JOA01_01960
