# Supplementary material for: Developing genome typing strategies for the emerging zoonotic pathogen Streptococcus parasuis
Source: J Clin Microbiol. 2025 Oct 21;63(11):e00741-25. doi: 10.1128/jcm.00741-25 (PMC12607890; doi:10.1128/jcm.00741-25)
Supplement: Table S4 — The proportion value of 255 S. parasuis genomes in the structure analysis. [file jcm.00741-25-s0007.xlsx]

## Sheet: cluster.12 value-all
		Supplemental Table 4. The proportion value of 255 S. parasuis genomes in the structure analysis.
Genomes	MCG cluster 1	MCG cluster 2	MCG cluster 3	MCG cluster 4	MCG cluster 5	MCG cluster 6	MCG cluster 7	MCG cluster 8	MCG cluster 9	MCG cluster 10	MCG cluster 11	MCG cluster 12
F-14-1-TS-01-SS-C1	0.99989	1e-05	1e-05	1e-05	1e-05	1e-05	1e-05	1e-05	1e-05	1e-05	1e-05	1e-05
F-16-3-DR-01-SS-C1	0.999883	1e-05	1e-05	1e-05	1e-05	1e-05	1e-05	1.3e-05	1e-05	1e-05	1.5e-05	1e-05
F-16-3-DR-01-SS-C4	0.99989	1e-05	1e-05	1e-05	1e-05	1e-05	1e-05	1e-05	1e-05	1e-05	1e-05	1e-05
F-17-3-DR-01-SS-C1	0.99989	1e-05	1e-05	1e-05	1e-05	1e-05	1e-05	1e-05	1e-05	1e-05	1e-05	1e-05
F-17-3-DR-01-SS-C3	0.999887	1e-05	1e-05	1e-05	1e-05	1e-05	1.3e-05	1e-05	1e-05	1e-05	1e-05	1e-05
F-17-3-TS-02-SS-C3	0.999884	1.1e-05	1e-05	1e-05	1e-05	1e-05	1e-05	1.5e-05	1e-05	1e-05	1e-05	1e-05
F-17-3-TS-06-SS-C2	0.99989	1e-05	1e-05	1e-05	1e-05	1e-05	1e-05	1e-05	1e-05	1e-05	1e-05	1e-05
F-28-1-TS-01-SS-C1	0.99989	1e-05	1e-05	1e-05	1e-05	1e-05	1e-05	1e-05	1e-05	1e-05	1e-05	1e-05
F-28-1-TS-01-SS-C2	0.99989	1e-05	1e-05	1e-05	1e-05	1e-05	1e-05	1e-05	1e-05	1e-05	1e-05	1e-05
F-28-1-TS-01-SS-C3	0.99989	1e-05	1e-05	1e-05	1e-05	1e-05	1e-05	1e-05	1e-05	1e-05	1e-05	1e-05
F-28-1-TS-03-SS-C1	0.999886	1e-05	1e-05	1.1e-05	1e-05	1e-05	1.2e-05	1e-05	1e-05	1.2e-05	1e-05	1e-05
SS121	0.99989	1e-05	1e-05	1e-05	1e-05	1e-05	1e-05	1e-05	1e-05	1e-05	1e-05	1e-05
SS134	0.99989	1e-05	1e-05	1e-05	1e-05	1e-05	1e-05	1e-05	1e-05	1e-05	1e-05	1e-05
SS135	0.99989	1e-05	1e-05	1e-05	1e-05	1e-05	1e-05	1e-05	1e-05	1e-05	1e-05	1e-05
SS136	0.99989	1e-05	1e-05	1e-05	1e-05	1e-05	1e-05	1e-05	1e-05	1e-05	1e-05	1e-05
SS153	0.99989	1e-05	1e-05	1e-05	1e-05	1e-05	1e-05	1e-05	1e-05	1e-05	1e-05	1e-05
F-08-2-DR-01-SS-C1	0.308369	1e-05	1e-05	0.078999	1e-05	1e-05	0.13576	0.207351	1e-05	0.032043	0.237418	1e-05
F-09-2-TS-10-SS-C1	0.322856	1e-05	1e-05	0.082654	1e-05	1e-05	0.12491	0.198362	1e-05	0.045014	0.226143	1e-05
4253	1e-05	0.846065	1e-05	1e-05	1e-05	1e-05	1e-05	0.153835	1e-05	1e-05	1e-05	1e-05
GDQY_24_0001SS	1e-05	0.99989	1e-05	1e-05	1e-05	1e-05	1e-05	1e-05	1e-05	1e-05	1e-05	1e-05
221006	1e-05	0.999879	1.1e-05	1e-05	1e-05	1e-05	1.3e-05	1e-05	1e-05	1.7e-05	1e-05	1e-05
BS26	1e-05	0.99989	1e-05	1e-05	1e-05	1e-05	1e-05	1e-05	1e-05	1e-05	1e-05	1e-05
BS27	1e-05	0.99989	1e-05	1e-05	1e-05	1e-05	1e-05	1e-05	1e-05	1e-05	1e-05	1e-05
7500	1e-05	0.99989	1e-05	1e-05	1e-05	1e-05	1e-05	1e-05	1e-05	1e-05	1e-05	1e-05
NN1	1e-05	0.99989	1e-05	1e-05	1e-05	1e-05	1e-05	1e-05	1e-05	1e-05	1e-05	1e-05
F-05-3-TS-01-SS-C2	1e-05	1.6e-05	0.999884	1e-05	1e-05	1e-05	1e-05	1e-05	1e-05	1e-05	1e-05	1e-05
F-05-3-TS-05-SS-C3	1e-05	1.6e-05	0.999884	1e-05	1e-05	1e-05	1e-05	1e-05	1e-05	1e-05	1e-05	1e-05
F-05-3-TS-07-SS-C3	1e-05	1.6e-05	0.999884	1e-05	1e-05	1e-05	1e-05	1e-05	1e-05	1e-05	1e-05	1e-05
F-05-3-TS-07-SS-C4	1e-05	1.6e-05	0.999884	1e-05	1e-05	1e-05	1e-05	1e-05	1e-05	1e-05	1e-05	1e-05
F-05-3-TS-07-SS-C5	1e-05	1.6e-05	0.999884	1e-05	1e-05	1e-05	1e-05	1e-05	1e-05	1e-05	1e-05	1e-05
F-05-3-TS-09-SS-C2	1e-05	1.6e-05	0.999884	1e-05	1e-05	1e-05	1e-05	1e-05	1e-05	1e-05	1e-05	1e-05
SS137	1.1e-05	1.1e-05	0.999874	1e-05	1.7e-05	1.7e-05	1e-05	1e-05	1e-05	1e-05	1e-05	1e-05
SS138	1.2e-05	1.1e-05	0.999873	1e-05	1.7e-05	1.7e-05	1e-05	1e-05	1e-05	1e-05	1e-05	1e-05
SS139	1.1e-05	1e-05	0.999875	1e-05	1.7e-05	1.7e-05	1e-05	1e-05	1e-05	1e-05	1e-05	1e-05
SS140	1.1e-05	1e-05	0.999875	1e-05	1.7e-05	1.7e-05	1e-05	1e-05	1e-05	1e-05	1e-05	1e-05
A-05-5-BL-01-SS-C1	1e-05	1e-05	1e-05	0.99989	1e-05	1e-05	1e-05	1e-05	1e-05	1e-05	1e-05	1e-05
A-05-5-BL-02-SS-C1	0.016548	1e-05	1e-05	0.827077	1e-05	1e-05	1e-05	0.156285	1e-05	1e-05	1e-05	1e-05
A-09-9-BL-01-SS-C1	1e-05	1e-05	1e-05	0.99989	1e-05	1e-05	1e-05	1e-05	1e-05	1e-05	1e-05	1e-05
A15	1e-05	1e-05	1e-05	0.99989	1e-05	1e-05	1e-05	1e-05	1e-05	1e-05	1e-05	1e-05
A16	1e-05	1e-05	1e-05	0.983645	1e-05	1e-05	1e-05	0.016255	1e-05	1e-05	1e-05	1e-05
A19	1e-05	1e-05	1e-05	0.99989	1e-05	1e-05	1e-05	1e-05	1e-05	1e-05	1e-05	1e-05
F-11-2-TS-09-SS-C1	1e-05	1e-05	1e-05	0.99989	1e-05	1e-05	1e-05	1e-05	1e-05	1e-05	1e-05	1e-05
F-11-2-TS-10-SS-C3	1e-05	1e-05	1e-05	0.812637	1e-05	1e-05	1e-05	1e-05	1e-05	0.008683	0.178591	1e-05
F-15-1-TS-03-SS-C1	1e-05	1e-05	1e-05	0.99989	1e-05	1e-05	1e-05	1e-05	1e-05	1e-05	1e-05	1e-05
F-15-1-TS-03-SS-C3	1e-05	1e-05	1e-05	0.99989	1e-05	1e-05	1e-05	1e-05	1e-05	1e-05	1e-05	1e-05
F-16-3-DR-01-SS-C3	1e-05	1e-05	1e-05	0.99989	1e-05	1e-05	1e-05	1e-05	1e-05	1e-05	1e-05	1e-05
F-16-3-DR-01-SS-C5	1e-05	1e-05	1e-05	0.99989	1e-05	1e-05	1e-05	1e-05	1e-05	1e-05	1e-05	1e-05
F-17-3-TS-04-SS-C2	1.8e-05	1e-05	1e-05	0.999876	1e-05	1e-05	1e-05	1.6e-05	1e-05	1e-05	1e-05	1e-05
F-27-3-DR-01-SS-C1	1e-05	1e-05	1e-05	0.999885	1e-05	1e-05	1e-05	1e-05	1e-05	1.5e-05	1e-05	1e-05
F-27-3-TS-03-SS-C5	1e-05	1e-05	1e-05	0.99989	1e-05	1e-05	1e-05	1e-05	1e-05	1e-05	1e-05	1e-05
F-28-1-TS-03-SS-C4	1e-05	1e-05	1e-05	0.99989	1e-05	1e-05	1e-05	1e-05	1e-05	1e-05	1e-05	1e-05
H35	0.052847	1e-05	1e-05	0.792011	1e-05	1e-05	1e-05	1e-05	1e-05	0.010426	0.144636	1e-05
SFJ45	0.127726	1e-05	1e-05	0.844386	1e-05	1e-05	1e-05	1e-05	1e-05	1e-05	0.027798	1e-05
SS119	1e-05	1e-05	1e-05	0.99989	1e-05	1e-05	1e-05	1e-05	1e-05	1e-05	1e-05	1e-05
SS130	1e-05	1e-05	1e-05	0.99989	1e-05	1e-05	1e-05	1e-05	1e-05	1e-05	1e-05	1e-05
SS158	1e-05	1e-05	1e-05	0.99989	1e-05	1e-05	1e-05	1e-05	1e-05	1e-05	1e-05	1e-05
SS17	0.12695	1e-05	1e-05	0.735677	1e-05	1e-05	0.137283	1e-05	1e-05	1e-05	1e-05	1e-05
SS20	0.117173	1e-05	1e-05	0.744538	1e-05	1e-05	0.1382	1e-05	1e-05	1e-05	1e-05	1e-05
F-11-3-DR-01-SS-C2	1e-05	1e-05	1e-05	0.635631	1e-05	1e-05	0.22673	1e-05	1e-05	1e-05	0.137548	1e-05
F-02-3-TS-03-SS-C4	1e-05	1e-05	1e-05	0.439563	1e-05	1e-05	0.307945	1e-05	1e-05	0.032329	0.220083	1e-05
F-07-3-TS-06-SS-C1	1e-05	1e-05	1e-05	0.573847	1e-05	1e-05	0.426053	1e-05	1e-05	1e-05	1e-05	1e-05
1230091	1e-05	1e-05	1e-05	1e-05	0.99989	1e-05	1e-05	1e-05	1e-05	1e-05	1e-05	1e-05
270_11A	1e-05	1e-05	1e-05	1e-05	0.99989	1e-05	1e-05	1e-05	1e-05	1e-05	1e-05	1e-05
270_19C	1e-05	1e-05	1e-05	1e-05	0.99989	1e-05	1e-05	1e-05	1e-05	1e-05	1e-05	1e-05
270_1B	1e-05	1e-05	1e-05	1e-05	0.99989	1e-05	1e-05	1e-05	1e-05	1e-05	1e-05	1e-05
F-04-2-TS-05-SS-C3	1e-05	1e-05	1e-05	1e-05	0.99989	1e-05	1e-05	1e-05	1e-05	1e-05	1e-05	1e-05
F-05-1-TS-07-SS-C2	1e-05	1e-05	0.061684	1e-05	0.882995	0.055231	1e-05	1e-05	1e-05	1e-05	1e-05	1e-05
F-09-3-TS-01-SS-C1	1e-05	1e-05	1e-05	1e-05	0.99989	1e-05	1e-05	1e-05	1e-05	1e-05	1e-05	1e-05
F-12-2-TS-06-SS-C5	1.4e-05	1e-05	0.062018	1e-05	0.80855	0.129326	1e-05	1e-05	1.5e-05	1.7e-05	1e-05	1e-05
SS206	1e-05	1e-05	1e-05	1e-05	0.99989	1e-05	1e-05	1e-05	1e-05	1e-05	1e-05	1e-05
SS210	1e-05	1e-05	0.022625	1e-05	0.874742	0.102543	1e-05	1e-05	1e-05	1e-05	1e-05	1e-05
SUT-319	1e-05	1e-05	1e-05	1e-05	0.724997	1e-05	1e-05	0.023218	0.251695	1e-05	1e-05	1e-05
SUT-328	1e-05	1e-05	1e-05	1e-05	0.724931	1e-05	1e-05	0.023239	0.25174	1e-05	1e-05	1e-05
SUT-380	1e-05	1e-05	1e-05	1e-05	0.725543	1e-05	1e-05	0.031803	0.242564	1e-05	1e-05	1e-05
SUT-7	1e-05	1e-05	1e-05	1e-05	0.982674	0.017226	1e-05	1e-05	1e-05	1e-05	1e-05	1e-05
2674	1e-05	1e-05	0.114768	1e-05	0.410628	0.060326	1e-05	1e-05	0.257143	1e-05	1e-05	0.157064
1628469	1e-05	0.02449	1e-05	1e-05	0.630315	1e-05	1e-05	1e-05	0.345105	1e-05	1e-05	1e-05
F-12-2-TS-05-SS-C5	1e-05	1e-05	1e-05	1e-05	1e-05	0.99989	1e-05	1e-05	1e-05	1e-05	1e-05	1e-05
F-12-2-TS-08-SS-C2	1e-05	1e-05	1e-05	1e-05	1e-05	0.99989	1e-05	1e-05	1e-05	1e-05	1e-05	1e-05
F-12-2-TS-08-SS-C3	1e-05	1e-05	1e-05	1e-05	1e-05	0.99989	1e-05	1e-05	1e-05	1e-05	1e-05	1e-05
F-12-2-TS-09-SS-C5	1e-05	1e-05	1e-05	1e-05	1e-05	0.99989	1e-05	1e-05	1e-05	1e-05	1e-05	1e-05
F-02-1-TS-10-SS-C2	1e-05	1e-05	1e-05	0.157695	1e-05	1e-05	0.726561	1e-05	1e-05	0.006056	0.109608	1e-05
F-02-3-TS-05-SS-C4	1e-05	1e-05	1e-05	1e-05	1e-05	1e-05	0.99989	1e-05	1e-05	1e-05	1e-05	1e-05
F-02-3-TS-05-SS-C5	1e-05	1e-05	1e-05	1e-05	1e-05	1e-05	0.99989	1e-05	1e-05	1e-05	1e-05	1e-05
F-02-3-TS-10-SS-C1	1e-05	1e-05	1e-05	1e-05	1e-05	1e-05	0.99989	1e-05	1e-05	1e-05	1e-05	1e-05
F-07-2-TS-02-SS-C1	1e-05	1e-05	1e-05	1e-05	1e-05	1e-05	0.785658	1e-05	1e-05	1e-05	0.214242	1e-05
F-07-2-TS-10-SS-C4	1e-05	1e-05	1e-05	1e-05	1e-05	1e-05	0.785218	1e-05	1e-05	1e-05	0.214682	1e-05
F-07-3-DR-01-SS-C1	1e-05	1e-05	1e-05	0.038332	1e-05	1e-05	0.809477	1e-05	1e-05	1e-05	0.152101	1e-05
F-08-2-DR-01-SS-C2	1e-05	1e-05	1e-05	1e-05	1e-05	1e-05	0.944301	0.055599	1e-05	1e-05	1e-05	1e-05
F-08-2-TS-09-SS-C3	1e-05	1e-05	1e-05	0.132016	1e-05	1e-05	0.712147	0.109992	1e-05	0.045766	1e-05	1e-05
F-09-1-TS-02-SS-C2	1e-05	1e-05	1e-05	1e-05	1e-05	1e-05	0.772667	1e-05	1e-05	0.004435	0.222807	1e-05
F-09-1-TS-08-SS-C2	1e-05	1e-05	1e-05	1e-05	1e-05	1e-05	0.762473	1e-05	1e-05	1e-05	0.237427	1e-05
F-12-3-TS-08-SS-C2	1e-05	1e-05	1e-05	1e-05	1e-05	1e-05	0.745102	1e-05	1e-05	1e-05	0.254798	1e-05
F-12-3-TS-10-SS-C3	1e-05	1e-05	1e-05	1e-05	1e-05	1e-05	0.99989	1e-05	1e-05	1e-05	1e-05	1e-05
SS123	1e-05	1e-05	1e-05	1e-05	1e-05	1e-05	0.999884	1e-05	1e-05	1.6e-05	1e-05	1e-05
SS126	1e-05	1e-05	1e-05	0.217542	1e-05	1e-05	0.782358	1e-05	1e-05	1e-05	1e-05	1e-05
SS128	1e-05	1e-05	1e-05	1e-05	1e-05	1e-05	0.884627	1e-05	1e-05	0.115273	1e-05	1e-05
SS133	1e-05	1e-05	1e-05	1e-05	1e-05	1e-05	0.99989	1e-05	1e-05	1e-05	1e-05	1e-05
SS151	1e-05	1e-05	1e-05	1e-05	1e-05	1e-05	0.82782	1e-05	1e-05	0.025038	0.147053	1e-05
SS152	1e-05	1e-05	1e-05	1e-05	1e-05	1e-05	0.99989	1e-05	1e-05	1e-05	1e-05	1e-05
SS156	1e-05	1e-05	1e-05	1e-05	1e-05	1e-05	0.99989	1e-05	1e-05	1e-05	1e-05	1e-05
SS159	1e-05	1e-05	1e-05	1e-05	1e-05	1e-05	0.99989	1e-05	1e-05	1e-05	1e-05	1e-05
SS196	1.7e-05	1e-05	1e-05	1e-05	1e-05	1e-05	0.999877	1e-05	1e-05	1.6e-05	1e-05	1e-05
SS197	1e-05	1e-05	1e-05	1e-05	1e-05	1e-05	0.999882	1.1e-05	1e-05	1.7e-05	1e-05	1e-05
SS201	1.8e-05	1e-05	1e-05	1e-05	1e-05	1e-05	0.999877	1e-05	1e-05	1.5e-05	1e-05	1e-05
SS207	1e-05	1e-05	1e-05	1e-05	1e-05	1e-05	0.704629	1e-05	1e-05	0.196447	0.098834	1e-05
SS194	1e-05	1e-05	1e-05	0.403535	1e-05	1e-05	0.522995	1e-05	1e-05	0.04625	0.02714	1e-05
F-07-2-TS-03-SS-C5	0.023493	1e-05	1e-05	1e-05	1e-05	1e-05	0.534488	1e-05	1e-05	0.027399	0.414541	1e-05
F-03-3-DR-01-SS-C1	0.134781	1e-05	1e-05	1e-05	1e-05	1e-05	0.467878	0.206829	1e-05	0.029663	0.160778	1e-05
F-07-2-TS-06-SS-C1	0.01651	1e-05	1e-05	0.193384	1e-05	1e-05	0.583017	0.207007	1e-05	1.2e-05	1e-05	1e-05
SS117	0.000675	1e-05	1e-05	0.349791	1e-05	1e-05	0.584505	0.061529	1e-05	0.00343	1e-05	1e-05
A-05-5-CS-02-SS-C2	1e-05	1e-05	1e-05	0.322089	1e-05	1e-05	0.625978	1e-05	1e-05	0.009704	0.042149	1e-05
F-02-1-TS-07-SS-C5	1e-05	1e-05	1e-05	0.094234	1e-05	1e-05	0.626694	1e-05	1e-05	1e-05	0.278981	1e-05
F-02-3-DR-01-SS-C2	1e-05	1e-05	1e-05	0.315638	1e-05	1e-05	0.684262	1e-05	1e-05	1e-05	1e-05	1e-05
F-07-3-TS-06-SS-C2	1e-05	1e-05	1e-05	1e-05	1e-05	1e-05	0.630537	1e-05	1e-05	1e-05	0.369363	1e-05
F-07-3-TS-09-SS-C4	1.3e-05	1e-05	1e-05	0.077527	1e-05	1e-05	0.682293	1e-05	1e-05	0.114621	0.125476	1e-05
F-12-3-TS-06-SS-C2	1e-05	1e-05	1e-05	1e-05	1e-05	1e-05	0.675563	1e-05	1e-05	0.000984	0.323363	1e-05
A-08-2-DR-C2-SS-C2	1e-05	1e-05	1e-05	0.03176	1e-05	1e-05	1e-05	0.96814	1e-05	1e-05	1e-05	1e-05
A-09-3-DR-01-SS-C1	0.290375	1e-05	1e-05	1e-05	1e-05	1e-05	1e-05	0.709525	1e-05	1e-05	1e-05	1e-05
A-09-6-LN-05-SS-C3	1e-05	1e-05	1e-05	0.03176	1e-05	1e-05	1e-05	0.96814	1e-05	1e-05	1e-05	1e-05
CTOTU46798	1e-05	1e-05	1e-05	1e-05	1e-05	1e-05	1e-05	0.99989	1e-05	1e-05	1e-05	1e-05
CTOTU47118	1e-05	1e-05	1e-05	1e-05	1e-05	1e-05	1e-05	0.99989	1e-05	1e-05	1e-05	1e-05
CTOTU47218	1e-05	1e-05	1e-05	1.1e-05	1e-05	1e-05	1e-05	0.999889	1e-05	1e-05	1e-05	1e-05
CTOTU47381	1e-05	1e-05	1e-05	1e-05	1.7e-05	1e-05	1e-05	0.999883	1e-05	1e-05	1e-05	1e-05
CTOTU47941	1e-05	1e-05	1e-05	1e-05	1e-05	1e-05	1e-05	0.99989	1e-05	1e-05	1e-05	1e-05
CTOTU48145	1e-05	1e-05	1e-05	1e-05	1e-05	1e-05	1e-05	0.99989	1e-05	1e-05	1e-05	1e-05
CTOTU49075	1e-05	1e-05	1e-05	1e-05	1e-05	1e-05	1e-05	0.99989	1e-05	1e-05	1e-05	1e-05
CTOTU49288	1e-05	1e-05	1e-05	1e-05	1e-05	1e-05	1e-05	0.99989	1e-05	1e-05	1e-05	1e-05
CTOTU49555	1e-05	1e-05	1e-05	1e-05	1e-05	1e-05	1e-05	0.99989	1e-05	1e-05	1e-05	1e-05
CTOTU49831	1e-05	1e-05	1e-05	1e-05	1e-05	1e-05	1e-05	0.99989	1e-05	1e-05	1e-05	1e-05
CTOTU49920	1e-05	1e-05	1e-05	1e-05	1e-05	1e-05	1e-05	0.99989	1e-05	1e-05	1e-05	1e-05
CTOTU50838	1e-05	1e-05	1e-05	1e-05	1.4e-05	1e-05	1e-05	0.999886	1e-05	1e-05	1e-05	1e-05
F-04-3-DR-01-SS-C1	0.088559	1e-05	1e-05	1e-05	1e-05	1e-05	1e-05	0.911341	1e-05	1e-05	1e-05	1e-05
A-09-9-TT-04-SS-C1	0.072937	1e-05	1e-05	0.417801	1e-05	1e-05	1e-05	0.474265	1e-05	0.034917	1e-05	1e-05
F-12-2-DR-01-SS-C1	1e-05	1e-05	1e-05	0.189903	1e-05	1e-05	1e-05	0.594982	1e-05	1e-05	0.215025	1e-05
F-12-2-DR-01-SS-C2	1e-05	1e-05	1e-05	0.189903	1e-05	1e-05	1e-05	0.594982	1e-05	1e-05	0.215025	1e-05
F-09-2-DR-01-SS-C1	1e-05	1e-05	1e-05	0.265203	1e-05	1e-05	0.114039	0.620667	1e-05	1e-05	1e-05	1e-05
F-09-2-TS-04-SS-C3	1e-05	1e-05	1e-05	0.264904	1e-05	1e-05	0.113968	0.621038	1e-05	1e-05	1e-05	1e-05
F-09-2-TS-07-SS-C4	1e-05	1e-05	1e-05	0.265203	1e-05	1e-05	0.114039	0.620667	1e-05	1e-05	1e-05	1e-05
F-16-3-DR-01-SS-C2	0.307538	1e-05	1e-05	1e-05	1e-05	1e-05	1e-05	0.692362	1e-05	1e-05	1e-05	1e-05
1165977	1e-05	1e-05	1e-05	1e-05	1e-05	1e-05	1e-05	1e-05	0.99989	1e-05	1e-05	1e-05
10-36905	1e-05	1e-05	1e-05	1e-05	1e-05	1e-05	1e-05	1e-05	0.99989	1e-05	1e-05	1e-05
21409	1e-05	1e-05	1e-05	1e-05	1e-05	1e-05	1e-05	1e-05	0.99989	1e-05	1e-05	1e-05
29126	1.1e-05	1e-05	1e-05	1e-05	1e-05	1e-05	1.6e-05	1e-05	0.999883	1e-05	1e-05	1e-05
86-5192	1e-05	1e-05	1e-05	1e-05	1e-05	0.023257	1e-05	1e-05	0.976643	1e-05	1e-05	1e-05
89-4109	1e-05	1e-05	1e-05	1e-05	1e-05	1e-05	1e-05	1e-05	0.99989	1e-05	1e-05	1e-05
A47	1e-05	1e-05	0.058721	1e-05	1e-05	0.011894	1e-05	1e-05	0.929295	1e-05	1e-05	1e-05
A63	1e-05	1e-05	0.074536	1e-05	1e-05	1e-05	1e-05	1e-05	0.925364	1e-05	1e-05	1e-05
AH0906	1e-05	1e-05	0.00868	1e-05	1e-05	1e-05	1e-05	1e-05	0.99122	1e-05	1e-05	1e-05
F-02-1-TS-03-SS-C2	1e-05	1e-05	1e-05	1e-05	1e-05	1e-05	1e-05	1e-05	0.99989	1e-05	1e-05	1e-05
F-04-3-TS-08-SS-C5	1e-05	1e-05	1e-05	1e-05	1e-05	1e-05	1e-05	1e-05	0.99989	1e-05	1e-05	1e-05
F-11-2-TS-04-SS-C1	1e-05	1e-05	1e-05	1e-05	1e-05	1e-05	1e-05	1e-05	0.99989	1e-05	1e-05	1e-05
LSS17	1e-05	1e-05	1e-05	1e-05	1e-05	1e-05	1e-05	1e-05	0.99989	1e-05	1e-05	1e-05
SS-5819	1e-05	1e-05	1e-05	1e-05	0.23915	1e-05	1e-05	1e-05	0.76075	1e-05	1e-05	1e-05
SUT-286	1e-05	1e-05	1e-05	1e-05	1e-05	1e-05	1.3e-05	1e-05	0.999887	1e-05	1e-05	1e-05
SUT-503	1e-05	1e-05	1e-05	1e-05	0.229709	1e-05	1e-05	1e-05	0.770191	1e-05	1e-05	1e-05
TMW_SS050	1e-05	1e-05	1.2e-05	1e-05	0.2823	1e-05	1e-05	1e-05	0.717598	1e-05	1e-05	1e-05
TMW_SS088	1e-05	1e-05	1e-05	1e-05	1e-05	1e-05	1e-05	1e-05	0.99989	1e-05	1e-05	1e-05
F-11-2-TS-06-SS-C5	1e-05	1e-05	1e-05	1e-05	0.464036	1e-05	1e-05	1e-05	0.502909	1e-05	1e-05	0.032965
F-02-1-TS-02-SS-C3	1e-05	0.00138	1e-05	0.035686	0.445414	1e-05	1e-05	1e-05	0.51744	1e-05	1e-05	1e-05
A-04-3-DR-01-SS-C5	1e-05	1e-05	1e-05	1e-05	1e-05	1e-05	1e-05	1e-05	1e-05	0.99989	1e-05	1e-05
A-05-5-CS-02-SS-C1	1e-05	1e-05	1e-05	1e-05	1e-05	1e-05	1.9e-05	1e-05	1e-05	0.999881	1e-05	1e-05
A-05-5-CS-02-SS-C5	1e-05	1e-05	1e-05	1e-05	1e-05	1e-05	1e-05	1e-05	1e-05	0.950838	0.049062	1e-05
A-06-2-BL-02-SS-C1	1e-05	1e-05	1e-05	1e-05	1e-05	1e-05	1e-05	1e-05	1e-05	0.99989	1e-05	1e-05
A-06-2-LN-02-SS-C1	1e-05	1e-05	1e-05	1e-05	1e-05	1e-05	1e-05	1e-05	1e-05	0.99989	1e-05	1e-05
F-01-3-TS-01-SS-C2	1e-05	1e-05	1e-05	1e-05	1e-05	1e-05	1e-05	1e-05	1e-05	0.99989	1e-05	1e-05
F-01-3-TS-01-SS-C3	1e-05	1e-05	1e-05	1e-05	1e-05	1e-05	1.3e-05	1e-05	1e-05	0.999887	1e-05	1e-05
F-01-3-TS-01-SS-C5	1e-05	1e-05	1e-05	1e-05	1e-05	1e-05	1e-05	1e-05	1e-05	0.99989	1e-05	1e-05
F-01-3-TS-02-SS-C3	1e-05	1e-05	1e-05	1e-05	1e-05	1e-05	1e-05	1e-05	1e-05	0.99989	1e-05	1e-05
F-01-3-TS-02-SS-C4	1e-05	1e-05	1e-05	1e-05	1e-05	1e-05	0.090367	1e-05	1e-05	0.909533	1e-05	1e-05
F-01-3-TS-04-SS-C5	1e-05	1e-05	1e-05	1.3e-05	1e-05	1e-05	1e-05	1e-05	1e-05	0.999887	1e-05	1e-05
F-01-3-TS-05-SS-C1	1e-05	1e-05	1e-05	1e-05	1e-05	1e-05	1e-05	1e-05	1e-05	0.99989	1e-05	1e-05
F-01-3-TS-05-SS-C4	1e-05	1e-05	1e-05	1e-05	1e-05	1e-05	1e-05	1e-05	1e-05	0.999885	1.5e-05	1e-05
F-01-3-TS-07-SS-C5	1e-05	1e-05	1e-05	1e-05	1e-05	1e-05	0.100005	1e-05	1e-05	0.899895	1e-05	1e-05
F-01-3-TS-09-SS-C4	1e-05	1e-05	1e-05	1e-05	1e-05	1e-05	1e-05	1e-05	1e-05	0.99989	1e-05	1e-05
F-01-3-TS-10-SS-C2	1e-05	1e-05	1e-05	1e-05	1e-05	1e-05	0.110658	1e-05	1e-05	0.889242	1e-05	1e-05
F-02-1-TS-03-SS-C1	1e-05	1e-05	1e-05	1e-05	1e-05	1e-05	0.074015	1e-05	1e-05	0.925885	1e-05	1e-05
F-02-1-TS-03-SS-C3	1e-05	1e-05	1e-05	1e-05	1e-05	1e-05	0.024081	1e-05	1e-05	0.911223	0.064606	1e-05
F-02-1-TS-03-SS-C6	1e-05	1e-05	1e-05	1e-05	1e-05	1e-05	1e-05	1e-05	1e-05	0.99989	1e-05	1e-05
F-02-1-TS-04-SS-C3	1e-05	1e-05	1e-05	1.5e-05	1e-05	1e-05	1e-05	1e-05	1e-05	0.999885	1e-05	1e-05
F-02-1-TS-04-SS-C4	1e-05	1e-05	1e-05	1e-05	1e-05	1e-05	0.086716	1e-05	1e-05	0.913184	1e-05	1e-05
F-02-1-TS-08-SS-C1	1e-05	1e-05	1e-05	1e-05	1e-05	1e-05	1e-05	1e-05	1e-05	0.99989	1e-05	1e-05
F-02-1-TS-08-SS-C2	1e-05	1e-05	1e-05	1e-05	1e-05	1e-05	1e-05	1e-05	1e-05	0.99989	1e-05	1e-05
F-02-2-TS-01-SS-C1	1e-05	1e-05	1e-05	1e-05	1e-05	1e-05	1e-05	1e-05	1e-05	0.99989	1e-05	1e-05
F-02-2-TS-01-SS-C4	1e-05	1e-05	1e-05	1e-05	1e-05	1e-05	1e-05	1e-05	1e-05	0.99989	1e-05	1e-05
F-02-2-TS-02-SS-C1	1e-05	1e-05	1e-05	1e-05	1e-05	1e-05	0.07797	1e-05	1e-05	0.92193	1e-05	1e-05
F-02-2-TS-02-SS-C4	1e-05	1e-05	1e-05	1e-05	1e-05	1e-05	1e-05	1e-05	1e-05	0.99989	1e-05	1e-05
F-02-2-TS-03-SS-C2	1e-05	1e-05	1e-05	1e-05	1e-05	1e-05	1e-05	1e-05	1e-05	0.99989	1e-05	1e-05
F-02-2-TS-04-SS-C3	1e-05	1e-05	1e-05	1e-05	1e-05	1e-05	1e-05	1e-05	1e-05	0.99989	1e-05	1e-05
F-02-2-TS-05-SS-C1	1e-05	1e-05	1e-05	1e-05	1e-05	1e-05	1e-05	1e-05	1e-05	0.99989	1e-05	1e-05
F-02-2-TS-05-SS-C2	1e-05	1e-05	1e-05	1e-05	1e-05	1e-05	1e-05	1e-05	1e-05	0.99989	1e-05	1e-05
F-02-2-TS-09-SS-C1	1e-05	1e-05	1e-05	1e-05	1e-05	1e-05	1e-05	1e-05	1e-05	0.99989	1e-05	1e-05
F-02-3-TS-01-SS-C2	1e-05	1e-05	1e-05	1e-05	1e-05	1e-05	0.192116	1e-05	1e-05	0.807784	1e-05	1e-05
F-02-3-TS-03-SS-C3	1e-05	1e-05	1e-05	1.3e-05	1e-05	1e-05	1e-05	1e-05	1e-05	0.999887	1e-05	1e-05
F-03-3-TS-01-SS-C2	1e-05	1e-05	1e-05	1.4e-05	1e-05	1e-05	1e-05	1e-05	1e-05	0.999884	1.2e-05	1e-05
F-03-3-TS-02-SS-C1	1e-05	1e-05	1e-05	1e-05	1e-05	1e-05	1e-05	1e-05	1e-05	0.99989	1e-05	1e-05
F-03-3-TS-04-SS-C4	1e-05	1e-05	1e-05	1e-05	1e-05	1e-05	1e-05	1e-05	1e-05	0.99989	1e-05	1e-05
F-04-3-TS-09-SS-C5	1.7e-05	1e-05	1e-05	1e-05	1e-05	1e-05	1e-05	1e-05	1e-05	0.999874	2e-05	1e-05
F-05-1-TS-02-SS-C4	1e-05	1e-05	1e-05	1e-05	1e-05	1e-05	1e-05	1e-05	1e-05	0.948834	0.051066	1e-05
F-05-3-TS-01-SS-C4	1e-05	1e-05	1e-05	1e-05	1e-05	1e-05	0.061903	1e-05	1e-05	0.937997	1e-05	1e-05
F-05-3-TS-03-SS-C4	1e-05	1e-05	1e-05	1e-05	1e-05	1e-05	1e-05	1e-05	1e-05	0.939037	0.060863	1e-05
F-05-3-TS-04-SS-C1	1e-05	1e-05	1e-05	1e-05	1e-05	1e-05	1e-05	1e-05	1e-05	0.99989	1e-05	1e-05
F-05-3-TS-04-SS-C4	1e-05	1e-05	1e-05	1e-05	1e-05	1e-05	1e-05	1e-05	1e-05	0.99989	1e-05	1e-05
F-05-3-TS-04-SS-C5	1e-05	1e-05	1e-05	1e-05	1e-05	1e-05	0.061903	1e-05	1e-05	0.937997	1e-05	1e-05
F-05-3-TS-05-SS-C1	1e-05	1e-05	1e-05	1e-05	1e-05	1e-05	0.061903	1e-05	1e-05	0.937997	1e-05	1e-05
F-07-2-DR-01-SS-C3	1e-05	1e-05	1e-05	1e-05	1e-05	1e-05	1.9e-05	1e-05	1e-05	0.999881	1e-05	1e-05
F-07-2-DR-01-SS-C4	1e-05	1e-05	1e-05	1e-05	1e-05	1e-05	2e-05	1e-05	1e-05	0.99988	1e-05	1e-05
F-07-2-DR-01-SS-C5	1e-05	1e-05	1e-05	1e-05	1e-05	1e-05	1e-05	1e-05	1e-05	0.99989	1e-05	1e-05
F-08-3-TS-09-SS-C5	1e-05	1e-05	1e-05	1e-05	1e-05	1e-05	0.053641	1e-05	1e-05	0.946259	1e-05	1e-05
F-08-3-TS-10-SS-C1	1e-05	1e-05	1e-05	1.5e-05	1e-05	1e-05	1.7e-05	1e-05	1e-05	0.844714	0.155173	1e-05
F-08-3-TS-10-SS-C2	1e-05	1e-05	1e-05	1e-05	1e-05	1e-05	1e-05	1e-05	1e-05	0.817188	0.182712	1e-05
F-09-1-TS-04-SS-C3	1e-05	1e-05	1e-05	1e-05	1e-05	1e-05	1e-05	1e-05	1e-05	0.966119	0.033781	1e-05
F-09-1-TS-06-SS-C2	1e-05	1e-05	1e-05	1e-05	1e-05	1e-05	1e-05	1e-05	1e-05	0.99989	1e-05	1e-05
F-09-1-TS-06-SS-C3	1e-05	1e-05	1e-05	1e-05	1e-05	1e-05	1e-05	1e-05	1e-05	0.99989	1e-05	1e-05
F-09-1-TS-06-SS-C4	1e-05	1e-05	1e-05	1e-05	1e-05	1e-05	1e-05	1e-05	1e-05	0.999883	1.7e-05	1e-05
F-15-1-TS-03-SS-C2	1e-05	1e-05	1e-05	1e-05	1e-05	1e-05	1e-05	1e-05	1e-05	0.99989	1e-05	1e-05
SS124	1e-05	1e-05	1e-05	1e-05	1e-05	1e-05	1e-05	1e-05	1e-05	0.870881	0.129019	1e-05
SS125	1e-05	1e-05	1e-05	1e-05	1e-05	1e-05	1e-05	1e-05	1e-05	0.974731	0.025169	1e-05
SS127	1e-05	1e-05	1e-05	1e-05	1e-05	1e-05	1e-05	1e-05	1e-05	0.99989	1e-05	1e-05
F-01-2-DR-01-SS-C1	1e-05	1e-05	1e-05	1e-05	1e-05	1e-05	1e-05	1e-05	1e-05	0.059685	0.940215	1e-05
F-02-1-TS-10-SS-C4	1e-05	1e-05	1e-05	1e-05	1e-05	1e-05	1e-05	1e-05	1e-05	1e-05	0.99989	1e-05
F-07-2-TS-06-SS-C2	1e-05	1e-05	1e-05	1e-05	1e-05	1e-05	1e-05	1e-05	1e-05	1e-05	0.99989	1e-05
F-07-2-TS-06-SS-C3	1e-05	1.6e-05	1e-05	1e-05	1e-05	1e-05	1e-05	1e-05	1e-05	1e-05	0.999884	1e-05
F-07-2-TS-06-SS-C4	1e-05	1e-05	1e-05	1e-05	1e-05	1e-05	1e-05	1e-05	1e-05	1e-05	0.99989	1e-05
F-07-2-TS-06-SS-C5	1e-05	1e-05	1e-05	1e-05	1e-05	1e-05	1e-05	1.2e-05	1e-05	1e-05	0.999888	1e-05
F-07-2-TS-10-SS-C5	1e-05	1e-05	1e-05	1e-05	1e-05	1e-05	1e-05	1e-05	1e-05	1e-05	0.99989	1e-05
F-08-2-TS-08-SS-C1	1e-05	1e-05	1e-05	1e-05	1e-05	1e-05	0.177549	1e-05	1e-05	0.054074	0.768288	1e-05
F-09-1-TS-09-SS-C2	1.7e-05	1e-05	1e-05	1.6e-05	1.6e-05	1e-05	1e-05	1e-05	1.5e-05	1e-05	0.999866	1e-05
F-11-3-DR-01-SS-C1	1.5e-05	1.4e-05	1e-05	1e-05	1e-05	1e-05	1e-05	1e-05	1e-05	0.052723	0.947169	1e-05
F-11-3-DR-01-SS-C4	1e-05	1e-05	1e-05	1e-05	1e-05	1e-05	1e-05	1e-05	1e-05	1e-05	0.99989	1e-05
F-12-3-DR-03-SS-C3	1.9e-05	1e-05	1e-05	0.052819	1e-05	1e-05	0.053051	1e-05	1e-05	1e-05	0.894031	1e-05
F-12-3-DR-03-SS-C4	1e-05	1e-05	1e-05	0.000392	1e-05	1e-05	0.028311	1e-05	1e-05	1e-05	0.971206	1e-05
F-12-3-DR-04-SS-C4	1e-05	1e-05	1e-05	1e-05	1e-05	1e-05	0.22129	1e-05	1e-05	1e-05	0.77861	1e-05
SS157	1.2e-05	1.6e-05	1e-05	0.184066	2e-05	1.3e-05	0.025403	1e-05	1.5e-05	1e-05	0.790416	1e-05
SS204	1e-05	1e-05	1e-05	1e-05	1e-05	1e-05	0.27561	1e-05	1e-05	1e-05	0.72429	1e-05
F-09-1-TS-09-SS-C3	1e-05	1e-05	1e-05	0.339014	1e-05	1e-05	0.094303	1e-05	1e-05	0.141523	0.42508	1e-05
F-07-2-TS-03-SS-C2	0.022256	1e-05	1e-05	1e-05	1e-05	1e-05	0.429526	1e-05	1e-05	0.050417	0.497721	1e-05
F-09-1-TS-02-SS-C4	1.7e-05	1e-05	1e-05	0.180926	1e-05	1e-05	0.182075	1e-05	1e-05	0.05586	0.581052	1e-05
F-09-2-TS-04-SS-C2	1e-05	1e-05	1e-05	0.183911	1e-05	1e-05	0.236489	1.2e-05	1e-05	0.031815	0.547703	1e-05
F-09-1-TS-08-SS-C3	1.9e-05	1e-05	1e-05	0.098156	1e-05	1e-05	0.148661	1e-05	1e-05	0.074692	0.678403	1e-05
SS195	1e-05	1e-05	1e-05	0.035754	1e-05	1e-05	0.16795	1.8e-05	1e-05	0.151909	0.644299	1e-05
F-04-2-TS-07-SS-C5	1e-05	1e-05	1e-05	1e-05	1e-05	1e-05	1e-05	1e-05	1e-05	1e-05	1e-05	0.99989
F-04-2-TS-08-SS-C1	1e-05	1e-05	1e-05	1e-05	1e-05	1e-05	1e-05	1e-05	1e-05	1e-05	1e-05	0.99989
F-04-2-TS-08-SS-C4	1e-05	1e-05	1e-05	1e-05	1e-05	1e-05	1e-05	1e-05	1e-05	1e-05	1e-05	0.99989
F-07-2-TS-05-SS-C2	1e-05	1e-05	1e-05	1e-05	1e-05	1e-05	1e-05	1e-05	1e-05	1e-05	1e-05	0.99989
F-08-2-TS-02-SS-C5	1e-05	1e-05	1e-05	1e-05	1e-05	1e-05	1e-05	1e-05	1e-05	1e-05	1e-05	0.99989
F-08-2-TS-10-SS-C2	1e-05	1e-05	1e-05	1e-05	1e-05	1e-05	1e-05	1e-05	1e-05	1e-05	1e-05	0.99989
F-08-2-TS-10-SS-C3	1e-05	1e-05	1e-05	1e-05	1e-05	1e-05	1e-05	1e-05	1e-05	1e-05	1e-05	0.99989
F-08-2-TS-10-SS-C4	1e-05	1e-05	0.181538	1e-05	1e-05	0.011863	1e-05	1e-05	0.104871	1e-05	1e-05	0.701647
SS118	1e-05	1e-05	0.163318	1e-05	1e-05	1e-05	1e-05	1e-05	0.09001	1.7e-05	1e-05	0.746575
F-05-1-TS-04-SS-C2	1e-05	1e-05	0.183055	1e-05	0.100784	0.044109	1e-05	1e-05	0.129698	1e-05	1e-05	0.542284
SS141	1e-05	1e-05	0.235649	1e-05	1e-05	0.043388	1e-05	1e-05	0.18905	1e-05	1e-05	0.531834
714_21C	1e-05	1e-05	0.176999	1e-05	0.335837	0.035288	1e-05	1e-05	0.032387	1e-05	1e-05	0.419418
784_24B	1e-05	1.8e-05	0.222404	1.9e-05	0.239931	0.017674	1e-05	1.2e-05	0.047454	1.5e-05	1e-05	0.472444
88-1861	1e-05	1.2e-05	0.13594	1.3e-05	0.347166	0.027663	1e-05	1e-05	0.065906	1e-05	1e-05	0.42325
