# Supplementary material for: Developing genome typing strategies for the emerging zoonotic pathogen Streptococcus parasuis
Source: J Clin Microbiol. 2025 Oct 21;63(11):e00741-25. doi: 10.1128/jcm.00741-25 (PMC12607890; doi:10.1128/jcm.00741-25)
Supplement: Table S5 — The genetic distance for 12 MCG cluster. [file jcm.00741-25-s0008.xlsx]

## Sheet: sheet1
Supplemental Table 5. The genetic distance for 12 MCG cluster.
	MCG cluster1	MCG cluster2	MCG cluster3	MCG cluster4	MCG cluster5	MCG cluster6	MCG cluster7	MCG cluster8	MCG cluster9	MCG cluster10	MCG cluster11	MCG cluster12
MCG cluster1	0.0427
MCG cluster2	0.103757	0.0469
MCG cluster3	0.302595	0.295404	0.0654
MCG cluster4	0.0860327	0.110957	0.295733	0.0485
MCG cluster5	0.275624	0.271719	0.280565	0.275229	0.2027
MCG cluster6	0.2897	0.283973	0.19794	0.283274	0.249797	5e-05
MCG cluster7	0.0911829	0.11496	0.295971	0.0543986	0.276813	0.282819	0.0434
MCG cluster8	0.0706617	0.0987147	0.299013	0.0854601	0.274493	0.285805	0.0901771	0.0592
MCG cluster9	0.265129	0.258747	0.209034	0.261141	0.259375	0.224909	0.262033	0.263012	0.1576
MCG cluster10	0.0888797	0.115392	0.297825	0.0567349	0.277947	0.285701	0.0531721	0.0907304	0.263426	0.0174
MCG cluster11	0.0898272	0.118644	0.299664	0.0577571	0.278279	0.286805	0.0552534	0.0929262	0.263864	0.0537025	0.0437
MCG cluster12	0.300295	0.292648	0.144628	0.293545	0.273246	0.205686	0.293453	0.296397	0.216487	0.295904	0.297067	0.1133
