# Supplementary material for: Developing genome typing strategies for the emerging zoonotic pathogen Streptococcus parasuis
Source: J Clin Microbiol. 2025 Oct 21;63(11):e00741-25. doi: 10.1128/jcm.00741-25 (PMC12607890; doi:10.1128/jcm.00741-25)
Supplement: Table S6 — The allelic profiles of 161 STs for S. parasuis. [file jcm.00741-25-s0009.xlsx]

## Sheet: sheet 1
Supplemental Table 6. The allelic profiles of 161 STs for S. parasuis.
Sequence Type	aroA	cpn60	gki	mutS	recA	sdhA	thrA
1	1	1	1	1	1	1	1
2	1	1	1	1	2	2	2
3	2	2	1	2	1	3	2
4	3	2	1	3	3	4	1
5	4	3	1	1	4	4	3
6	5	1	2	4	5	5	4
7	6	1	3	5	6	6	5
8	7	1	4	5	6	7	6
9	7	1	4	5	7	7	6
10	8	1	5	6	6	8	7
11	9	1	6	7	7	9	7
12	9	1	4	8	8	10	8
13	10	4	3	9	6	11	9
14	11	5	4	10	7	12	9
15	12	6	4	11	9	13	7
16	13	7	7	12	6	9	9
17	8	8	8	7	8	10	8
18	10	8	9	7	8	10	8
19	10	9	10	13	6	14	7
20	10	10	9	8	10	7	8
21	14	11	11	14	7	9	9
22	10	12	7	15	6	3	6
23	15	10	4	16	7	15	36
24	16	10	4	17	7	15	36
25	17	13	12	18	6	16	10
26	10	10	9	8	10	10	8
27	18	1	4	19	11	12	9
28	10	14	4	20	6	3	6
29	8	10	9	8	10	10	8
30	10	15	4	21	11	9	9
31	19	1	7	8	6	17	11
32	10	10	6	7	10	10	8
33	20	16	4	22	12	9	7
34	21	1	13	20	6	18	11
35	19	1	13	20	6	18	11
36	19	1	7	7	6	19	11
37	10	8	4	21	11	9	9
38	19	17	7	7	6	18	7
39	19	1	12	8	6	20	7
40	22	1	7	7	6	18	11
41	19	1	13	7	6	18	11
42	23	1	12	23	6	18	7
43	24	1	13	20	13	18	11
44	10	1	7	7	6	18	11
45	25	1	13	7	6	18	11
46	26	12	6	21	2	9	9
47	27	17	7	7	6	21	11
48	10	8	12	20	14	18	11
49	21	1	7	20	6	22	11
50	19	1	7	7	6	16	11
51	28	1	7	20	6	18	11
52	10	17	7	7	6	21	11
53	10	1	7	8	6	23	11
54	10	1	8	7	6	18	11
55	29	18	14	8	6	17	11
56	10	19	7	24	6	18	11
57	28	20	8	20	6	23	11
58	30	1	8	25	6	18	11
59	31	1	12	7	6	24	11
60	29	12	15	7	6	25	7
61	19	1	12	20	6	18	12
62	31	1	16	25	6	26	11
63	10	12	7	7	6	18	11
64	30	21	13	26	6	18	10
65	10	19	7	7	14	27	11
66	31	19	7	25	6	18	11
67	32	19	7	7	7	28	11
68	24	1	7	27	6	16	7
69	10	1	17	28	6	18	11
70	31	19	18	25	6	22	12
71	19	19	4	7	6	13	7
72	10	1	19	7	6	29	9
73	24	21	12	25	6	18	11
74	24	22	7	7	6	18	10
75	33	1	8	29	6	16	10
76	34	21	20	30	6	18	11
77	35	1	8	25	6	23	11
78	19	23	7	7	6	19	15
79	10	22	21	20	14	16	11
80	30	21	12	7	6	29	11
81	30	22	7	25	6	18	11
82	10	1	22	7	15	26	11
83	20	1	23	20	6	18	11
84	24	21	12	26	6	27	11
85	32	1	7	20	6	18	15
86	19	24	24	31	6	19	15
87	31	1	24	24	6	30	11
88	10	1	8	32	6	16	11
89	10	1	12	25	6	13	7
90	31	19	21	7	6	18	11
91	19	23	23	33	6	18	7
92	10	1	8	7	6	16	10
93	31	22	7	7	6	31	11
94	31	18	7	24	14	32	7
95	36	1	24	7	6	33	11
96	32	21	20	30	6	18	11
97	20	1	24	5	6	34	11
98	32	21	7	30	6	18	11
99	31	21	20	30	6	18	11
100	10	19	23	33	6	18	7
101	10	21	20	30	6	18	11
102	37	1	7	7	6	18	11
103	20	22	8	5	6	34	11
104	32	23	24	31	6	19	10
105	38	21	7	30	6	18	11
106	32	23	7	31	6	19	11
107	20	21	20	30	6	18	11
108	30	12	7	7	6	13	12
109	34	21	3	30	6	26	11
110	34	21	8	30	6	18	11
111	20	22	24	5	6	34	10
112	39	21	20	30	6	23	11
113	32	22	24	20	6	34	11
114	40	25	7	27	14	13	7
115	40	25	7	20	14	13	7
116	37	22	24	20	6	34	10
117	41	27	25	34	16	35	16
118	42	27	26	34	16	35	16
119	43	27	26	35	17	36	17
120	44	27	27	39	18	37	18
121	45	28	28	37	19	38	19
122	46	27	6	38	20	37	20
123	47	27	29	39	18	39	16
124	48	29	30	40	20	40	20
125	44	30	31	41	20	39	16
126	49	31	27	43	20	41	21
127	50	5	26	44	19	41	19
128	50	32	32	43	18	39	19
129	51	28	26	45	21	42	22
130	52	33	33	46	19	43	23
131	53	32	6	67	22	42	24
132	54	34	25	41	30	42	23
133	46	35	34	47	20	37	16
134	42	35	35	48	20	45	24
135	56	35	36	49	20	46	16
136	57	28	37	43	23	47	25
137	54	34	25	50	20	42	26
138	59	35	36	52	30	48	16
139	46	36	29	41	20	37	16
140	60	37	33	41	24	39	16
141	54	28	37	43	25	47	27
142	46	38	6	52	20	49	16
143	64	39	29	52	20	50	16
144	70	36	30	53	20	37	16
145	46	29	38	54	20	37	16
146	63	36	25	55	20	55	16
147	64	36	39	56	26	51	16
148	46	36	29	43	20	37	16
149	65	36	36	57	25	50	16
150	49	36	33	53	20	52	27
151	67	36	40	61	25	50	18
152	68	36	40	67	27	39	28
153	70	36	41	62	27	53	29
154	69	41	42	63	20	54	30
155	70	42	37	61	18	56	31
156	71	36	40	64	25	53	32
157	72	36	29	52	28	50	33
158	74	36	36	65	27	37	31
159	74	36	40	66	25	39	31
160	45	31	37	52	28	40	34
161	70	36	27	67	29	52	35
